# Supplementary material for: Dysregulation of PRMT5 in chronic lymphocytic leukemia promotes progression with high risk of Richter’s transformation
Source: Nat Commun. 2023 Jan 6;14:97. doi: 10.1038/s41467-022-35778-1 (PMC9823097; doi:10.1038/s41467-022-35778-1)
Supplement: Supplementary file 4 — Source Data [file 41467_2022_35778_MOESM4_ESM.zip]

Archive with 2 entries (2 files):
- Source Data/Source Data - Supplemental.xlsx
- Source Data/Source Data.xlsx
