# Supplementary material for: Dysregulation of PRMT5 in chronic lymphocytic leukemia promotes progression with high risk of Richter’s transformation
Source: Nat Commun. 2023 Jan 6;14:97. doi: 10.1038/s41467-022-35778-1 (PMC9823097; doi:10.1038/s41467-022-35778-1)
Supplement: Supplementary file 4 — Source Data [file 41467_2022_35778_MOESM4_ESM.zip › Source Data/Source Data - Supplemental.xlsx]

## Sheet: Human Samples
Patient ID	Diagnosis	Samples obtained	Myc rearrangement FISH	Number of treatments before RT	Type of treatment	Experiment with samples
Pt. 1	CLL/RT	CLL PBMC, RT PBMC, RT LN	No	3	FCR, Ibrutinib, MOR00208 +Venetoclax, Ibrutinib + Selinexor, Ibrutinib +EPOCH	scRNA-seq
Pt. 2	CLL/RT	CLL PBMC, RT PBMC, RT LN	Yes	5	rituximab, FCR, ibrutinib + ofatumumab, ibrutinib, venetoclax, CAR-T cell infusion (axicabtagene ciloleucel)	scRNA-seq

## Sheet: Suppl. Figure 1D
Supplemental Figure 1D
pathway	pval	padj	log2err	ES	NES	size	leadingEdge
CSR_LATE_UP.V1_UP	0.00164742	0.0241871	0.45506	0.566918	1.77696	33	FOXM1|ZWINT|FAM83D|ANLN|C19orf48|CDC6|SHCBP1|CDCA8|CCDC34|GMNN|CLSPN|RRM2|BIRC5|PAICS|CDK1|LMNB2|S1PR1|TRIP13
GOBP_CELLULAR_RESPONSE_TO_BIOTIC_STIMULUS	3.62915e-05	0.00179738	0.557332	-0.736642	-2.49649	21	PPBP|NOTCH2|TXNIP|LILRB2|FCGR2B|SPI1
GOBP_CELL_CYCLE_PROCESS	5.0539e-11	3.26482e-08	0.851339	0.579026	2.24137	120	GTSE1|CCNB1|AURKB|PKMYT1|MKI67|MAD2L1|DLGAP5|SMC1B|KIF20A|PHGDH|SEPTIN11|KIF4A|FOXM1|ZWINT|TUBB|CENPA|CKS2|SEPTIN5|AURKA|CDKN3|FAM83D|ANLN|SAPCD2|CDT1|KIF13A|NCAPH|CEP55|CDC6|TOP2A|KIF14|CDCA8|PCLAF|TP53|TPX2|ASPM|CDC20|CDC45|KIFC1|GMNN|PLK1|CDC25C|SEPTIN8|E2F8|CLSPN|PCNA|SLC16A1|CDKN2A|MELK|SPHK1|RRM2|NDC80|DSCC1|SPAG5|SMC2|CKS1B|MCM4|CDK1|RAD54L|BID|SPC24|MCM6|TRIP13|MLF1|CENPF|APP|PSRC1|CENPK|…
GOBP_CYTOKINESIS	1.98041e-08	2.8594e-06	0.733762	0.818558	2.28388	20	AURKB|KIF20A|SEPTIN11|KIF4A|CENPA|SEPTIN5|AURKA|ANLN|KIF13A|CEP55|CDC6|KIF14|PLK1|SEPTIN8|E2F8
GOBP_CYTOSKELETON_ORGANIZATION	0.00107826	0.0190041	0.45506	0.456174	1.69621	87	CCNB1|AURKB|EPB41L2|ASB2|MAD2L1|DLGAP5|KIF20A|KIF4A|TUBB|CENPA|AURKA|ANLN|SAPCD2|KIF14|SPTBN2|PTK2|PCLAF|TPX2|ASPM|CDC20|KIFC1|PLK1|ADD3|HDGFL3|FMNL2|SLC16A1|MYADM|SPAG16|NDC80|DBN1|SPAG5|CDK1|WNT11|SDC4
GOBP_INFLAMMATORY_RESPONSE	0.000461702	0.0106521	0.498493	-0.528626	-2.08441	50	PPBP|NOTCH2|ZBP1|SERPINF1|PBXIP1|ALOX5|FCGR2B|IL15|TCIRG1|RB1|P2RX1|ITGAL
GOBP_MICROTUBULE_BASED_PROCESS	4.9901e-05	0.00190172	0.557332	0.534901	1.90854	64	GTSE1|CCNB1|AURKB|MAD2L1|DLGAP5|KIF20A|KIF4A|TUBB|CENPA|AURKA|SAPCD2|KIF13A|KIF14|PCLAF|TPX2|ASPM|CDC20|KIFC1|PLK1|HDGFL3|SLC16A1|KIF21A|KIFC3|DPCD|SPAG16|NDC80|SPAG5|CDK1|SLIRP|APP|RAB27B|PSRC1|TTK|CENPE|RANBP1|PLTP|CHEK1|KIF2C|DNAH14|TUBA1C
GOBP_ORGANOPHOSPHATE_BIOSYNTHETIC_PROCESS	0.00354051	0.0381195	0.431708	0.591957	1.71365	23	TYMS|CKB|NME1|ISYNA1|FADS1|SYNJ2|NME4|RRM2|PAICS|IMPDH2|GPHN
GOBP_REGULATION_OF_MITOTIC_NUCLEAR_DIVISION	0.00351633	0.0381195	0.431708	0.604634	1.77329	24	CCNB1|AURKB|PKMYT1|MKI67|MAD2L1|DLGAP5|ZWINT|AURKA|CDT1|PLK1|CDC25C|SPHK1|NDC80|TRIP13|CENPF|TTK|CDCA2
GOBP_TRANSMEMBRANE_TRANSPORT	0.00335576	0.038032	0.431708	-0.480896	-1.88707	52	PPBP|GABRB2|GPR155|TCIRG1|GPM6A|SLC16A4|P2RX1|ORAI2|CALHM2|ABCA7|SLC12A9|DMD|ORAI3|UTRN|TMEM175|PRKCB|KCNK9|SLC35E2B|SLC30A4
HALLMARK_E2F_TARGETS	3.04752e-07	3.28117e-05	0.674963	0.594498	2.13635	66	HMGB3|AURKB|NME1|MKI67|MAD2L1|DLGAP5|KIF4A|TUBB|CKS2|CDCA3|AURKA|CDKN3|CENPM|ASF1B|TOP2A|CDCA8|HMMR|TP53|CDC20|PLK1|E2F8|PCNA|CDKN2A|MELK|RRM2|BIRC5|PAICS|DSCC1|SPAG5|CKS1B|MCM4|CDK1|SPC24|MCM6|TRIP13|HMGA1|KPNA2|PTTG1|UBE2S|WDR90|CENPE|RANBP1|GINS4|RNASEH2A|CHEK1|MCM2
HALLMARK_INTERFERON_GAMMA_RESPONSE	3.89525e-05	0.00179738	0.557332	-0.70483	-2.46485	25	ISG20|SAMD9L|TXNIP|ZBP1|MX2|XAF1|SP110|IL15|MARCHF1|ITGB7|AUTS2|IL4R|IL10RA
HALLMARK_MYC_TARGETS_V1	0.00474144	0.0471226	0.407018	0.510588	1.70097	42	TYMS|NME1|MAD2L1|CDC20|CDC45|PCNA|IMPDH2|MCM4|HSPD1|HSP90AB1|MCM6|KPNA2|RANBP1|SNRPD1|RUVBL2|VDAC3|MCM2|C1QBP|NOP16|EIF4A1|MCM7|VDAC1|HSPE1|CDK4|HNRNPA1|PA2G4|FBL|TFDP1|SRPK1|RAN|NPM1|PHB|TCP1|LDHA|RRM1|ILF2|CCT5|CCT2|SNRPD3|SYNCRIP|PSMB2|TRIM28
PRC2_EZH2_UP.V1_DN	0.000721743	0.0145702	0.477271	0.663468	1.87163	21	AURKB|DLGAP5|KIF4A|CDT1|NCAPH|HMMR|CDC45|EPHX2|CENPU|LRRC20|TOX|MCM10|DSCC1|RAD54L|CENPF|PSRC1|TTK
RPS14_DN.V1_DN	0.000149806	0.00403227	0.518848	0.623092	1.90191	29	EPCAM|MKI67|DLGAP5|KIF20A|CDCA3|PSAT1|NCAPH|CDC6|CDC20|PLK1|E2F8|SLC43A1|SPHK1|LRRC20|SLC29A1|B3GALNT1|MCM10|TRIP13|GINS2|BYSL|CENPE|MRTO4|MRPL12
STK33_NOMO_UP	0.00299258	0.0364756	0.431708	-0.633604	-2.25468	27	PPBP|SAMD9L|ACSM3|JUNB|GLIPR1|GNG11|DUSP1|LRRC25|ANKRD12|IL10RA
STK33_UP	0.000778003	0.0148366	0.477271	-0.609545	-2.25413	31	PPBP|SAMD9L|ACSM3|JUNB|GLIPR1|GNG11|DUSP1|LRRC25|ANKRD12|IL10RA|VSIR|NCF2|C15orf48|TMEM71|TYROBP

## Sheet: Suppl. Figure 2C
Supplemental Figure 2C
Genotype	Mouse ID	clone ID	Clone Fraction
PRMT5	L22	1	0.548926
PRMT5	L22	2	0.168164
PRMT5	L22	3	0.108026
PRMT5	L22	4	0.0283464
PRMT5	L22	5	0.0233661
PRMT5	L22	6	0.0129169
PRMT5	L22	7	0.0107583
PRMT5	L22	8	0.00982601
PRMT5	L22	9	0.00798145
PRMT5	L22	10	0.00651578
PRMT5	L22	11	0.00625654
PRMT5	L22	12	0.00577796
PRMT5	L22	13	0.00448676
PRMT5	L22	14	0.00314073
PRMT5	L22	15	0.00283663
PRMT5	L22	16	0.00205394
PRMT5	L22	17	0.00138093
PRMT5	L22	18	0.00134603
PRMT5	L22	19	0.00129618
PRMT5	L22	20	0.00123137
PRMT5	L22	others	0.0453662
PRMT5	L25	1	0.360212
PRMT5	L25	2	0.163092
PRMT5	L25	3	0.0708862
PRMT5	L25	4	0.0584737
PRMT5	L25	5	0.036923
PRMT5	L25	6	0.0166301
PRMT5	L25	7	0.0154925
PRMT5	L25	8	0.0130044
PRMT5	L25	9	0.0126807
PRMT5	L25	10	0.0111453
PRMT5	L25	11	0.0096932
PRMT5	L25	12	0.00875903
PRMT5	L25	13	0.00778786
PRMT5	L25	14	0.0073254
PRMT5	L25	15	0.00520732
PRMT5	L25	16	0.00468936
PRMT5	L25	17	0.00457837
PRMT5	L25	18	0.00390318
PRMT5	L25	19	0.00340372
PRMT5	L25	20	0.0030985
PRMT5	L25	others	0.183015
PRMT5	L31	1	0.4261
PRMT5	L31	2	0.183866
PRMT5	L31	3	0.10405
PRMT5	L31	4	0.0863791
PRMT5	L31	5	0.0636813
PRMT5	L31	6	0.0160904
PRMT5	L31	7	0.0129733
PRMT5	L31	8	0.00750741
PRMT5	L31	9	0.00553177
PRMT5	L31	10	0.00390736
PRMT5	L31	11	0.00388541
PRMT5	L31	12	0.00381956
PRMT5	L31	13	0.00316101
PRMT5	L31	14	0.0028976
PRMT5	L31	15	0.00285369
PRMT5	L31	16	0.00237076
PRMT5	L31	17	0.002261
PRMT5	L31	18	0.00210734
PRMT5	L31	19	0.00175612
PRMT5	L31	20	0.00147075
PRMT5	L31	others	0.06333
PRMT5	L32	1	0.911715
PRMT5	L32	2	0.0729293
PRMT5	L32	3	0.00464195
PRMT5	L32	4	0.00156198
PRMT5	L32	5	0.000835992
PRMT5	L32	6	0.000747993
PRMT5	L32	7	0.000307997
PRMT5	L32	8	0.000285997
PRMT5	L32	9	0.000241998
PRMT5	L32	10	0.000219998
PRMT5	L32	11	0.000219998
PRMT5	L32	12	0.000219998
PRMT5	L32	13	0.000197998
PRMT5	L32	14	0.000197998
PRMT5	L32	15	0.000197998
PRMT5	L32	16	0.000153998
PRMT5	L32	17	0.000131999
PRMT5	L32	18	0.000131999
PRMT5	L32	19	0.000131999
PRMT5	L32	20	0.000109999
PRMT5	L32	others	0.00481795
TCL1	L24	1	0.932132
TCL1	L24	2	0.0364922
TCL1	L24	3	0.014604
TCL1	L24	4	0.013005
TCL1	L24	5	0.00223857
TCL1	L24	6	0.000213197
TCL1	L24	7	0.000142131
TCL1	L24	8	0.000106598
TCL1	L24	9	0.000106598
TCL1	L24	10	7.10656e-05
TCL1	L24	11	7.10656e-05
TCL1	L24	12	7.10656e-05
TCL1	L24	13	7.10656e-05
TCL1	L24	14	7.10656e-05
TCL1	L24	15	7.10656e-05
TCL1	L24	16	7.10656e-05
TCL1	L24	17	7.10656e-05
TCL1	L24	18	3.55328e-05
TCL1	L24	19	3.55328e-05
TCL1	L24	20	3.55328e-05
TCL1	L24	others	0.000284263

## Sheet: Suppl. Figure 2D
Supplemental Figure 2D			Supplemental Figure 2G
Genotype	IgHV Mutation % of Dominant Clone		Cluster	-Log(p-value)	Pathway
PRMT5	0.220202		3.3	3.91	B Cell Development
PRMT5	0.853674		3.3	3.47	B Cell Receptor Signaling
PRMT5	0.881676		3.3	2.29	Human Embryonic Stem Cell Pluripotency
PRMT5	0.420811		3.3	2.11	Role of NFAT in Regulation of the Immune Response
TCL1	0.512849		3.3	1.86	Phospholipase C Signaling
TCL1	0.520136		3.3	1.82	Unfolded protein response
TCL1	0.350168		3.3	1.76	IL-1 Signaling
TCL1	0.184556		3.3	1.74	Signaling by Rho Family GTPases
			3.3	1.66	Axonal Guidance Signaling
			3.3	1.54	DNA Double-Strand Break Repair by Non-Homologous End Joining
			3.4	7.53	Unfolded protein response
			3.4	5.92	Crosstalk between Dendritic Cells and Natural Killer Cells
			3.4	5.86	Protein Ubiquitination Pathway
			3.4	4.7	Toll-like Receptor Signaling
			3.4	4.46	Immunogenic Cell Death Signaling Pathway
			3.4	4.41	TNFR2 Signaling
			3.4	4.4	MicroRNA Biogenesis Signaling Pathway
			3.4	4.26	PI3K/AKT Signaling
			3.4	4.03	B Cell Activating Factor Signaling
			3.4	4	EIF2 Signaling
			3.6	8.49	Kinetochore Metaphase Signaling Pathway
			3.6	6.84	Pyrimidine Deoxyribonucleotides De Novo Biosynthesis I
			3.6	5.44	Cell Cycle: G2/M DNA Damage Checkpoint Regulation
			3.6	4.61	Glycolysis I
			3.6	3.28	Granzyme A Signaling
			3.6	3.24	RAN Signaling
			3.6	3.12	Cyclins and Cell Cycle Regulation
			3.6	2.92	ATM Signaling
			3.6	2.48	Sirtuin Signaling Pathway
			3.6	2.27	Ribonucleotide Reductase Signaling Pathway
			3.6	2.21	Cell Cycle Control of Chromosomal Replication
			3.6	2.2	NADH Repair
			3.6	2.06	Mitotic Roles of Polo-Like Kinase
			3.6	2.05	Remodeling of Epithelial Adherens Junctions
			3.6	1.36	Phagosome Maturation

## Sheet: Suppl. Figure 2G
Supplemental Figure 2G
Cluster	-Log(p-value)	Pathway
3.3	3.91	B Cell Development
3.3	3.47	B Cell Receptor Signaling
3.3	2.29	Human Embryonic Stem Cell Pluripotency
3.3	2.11	Role of NFAT in Regulation of the Immune Response
3.3	1.86	Phospholipase C Signaling
3.3	1.82	Unfolded protein response
3.3	1.76	IL-1 Signaling
3.3	1.74	Signaling by Rho Family GTPases
3.3	1.66	Axonal Guidance Signaling
3.3	1.54	DNA Double-Strand Break Repair by Non-Homologous End Joining
3.4	7.53	Unfolded protein response
3.4	5.92	Crosstalk between Dendritic Cells and Natural Killer Cells
3.4	5.86	Protein Ubiquitination Pathway
3.4	4.7	Toll-like Receptor Signaling
3.4	4.46	Immunogenic Cell Death Signaling Pathway
3.4	4.41	TNFR2 Signaling
3.4	4.4	MicroRNA Biogenesis Signaling Pathway
3.4	4.26	PI3K/AKT Signaling
3.4	4.03	B Cell Activating Factor Signaling
3.4	4	EIF2 Signaling
3.6	8.49	Kinetochore Metaphase Signaling Pathway
3.6	6.84	Pyrimidine Deoxyribonucleotides De Novo Biosynthesis I
3.6	5.44	Cell Cycle: G2/M DNA Damage Checkpoint Regulation
3.6	4.61	Glycolysis I
3.6	3.28	Granzyme A Signaling
3.6	3.24	RAN Signaling
3.6	3.12	Cyclins and Cell Cycle Regulation
3.6	2.92	ATM Signaling
3.6	2.48	Sirtuin Signaling Pathway
3.6	2.27	Ribonucleotide Reductase Signaling Pathway
3.6	2.21	Cell Cycle Control of Chromosomal Replication
3.6	2.2	NADH Repair
3.6	2.06	Mitotic Roles of Polo-Like Kinase
3.6	2.05	Remodeling of Epithelial Adherens Junctions
3.6	1.36	Phagosome Maturation

## Sheet: Suppl. Figure 3C
Supplemental Figure 3C
Mouse ID	Genotype	Founder Colony	Days Alive	Death Event
M0580	PRMT5/TCL1	M806	286	1
M0582	PRMT5/TCL1	M806	376	1
M1043	PRMT5/TCL1	M806	328	1
M1044	PRMT5/TCL1	M806	412	1
M1047	PRMT5/TCL1	M806	347	1
M1155	PRMT5/TCL1	M806	382	1
M1156	PRMT5/TCL1	M806	257	1
M1157	PRMT5/TCL1	M806	408	1
M1184	PRMT5/TCL1	M806	313	1
M1187	PRMT5/TCL1	M806	426	1
M1188	PRMT5/TCL1	M806	410	1
M1013	PRMT5/TCL1	M807	461	1
M1014	PRMT5/TCL1	M807	431	1
M1075	PRMT5/TCL1	M807	140	1
M1080	PRMT5/TCL1	M807	377	1
M1081	PRMT5/TCL1	M807	434	1
M1090	PRMT5/TCL1	M807	361	1
M1092	PRMT5/TCL1	M807	270	1
M1109	PRMT5/TCL1	M807	383	1
M1110	PRMT5/TCL1	M807	383	1
M1112	PRMT5/TCL1	M807	366	1
M1113	PRMT5/TCL1	M807	331	1
M1148	PRMT5/TCL1	M807	458	1
M1149	PRMT5/TCL1	M807	433	1
M1150	PRMT5/TCL1	M807	380	1
M1151	PRMT5/TCL1	M807	452	1
M1154	PRMT5/TCL1	M807	335	1
M1178	PRMT5/TCL1	M807	404	1
M1179	PRMT5/TCL1	M807	419	1
M1180	PRMT5/TCL1	M807	310	1
M1181	PRMT5/TCL1	M807	351	1
M1182	PRMT5/TCL1	M807	282	1
M1204	PRMT5/TCL1	M807	390	1
M1205	PRMT5/TCL1	M807	293	1
M1206	PRMT5/TCL1	M807	359	1
M1209	PRMT5/TCL1	M807	269	1
M1211	PRMT5/TCL1	M807	254	1
M1212	PRMT5/TCL1	M807	323	1
M0579	TCL1	M806	425	1
M0583	TCL1	M806	425	1
M1046	TCL1	M806	347	1
M1074	TCL1	M806	406	1
M1158	TCL1	M806	306	1
M1159	TCL1	M806	404	1
M1185	TCL1	M806	501	1
M1186	TCL1	M806	469	1
M1011	TCL1	M807	635	1
M1079	TCL1	M807	518	1
M1091	TCL1	M807	408	1
M1111	TCL1	M807	401	1
M1152	TCL1	M807	385	1
M1153	TCL1	M807	380	1
M1183	TCL1	M807	463	1
M1207	TCL1	M807	496	1
M1208	TCL1	M807	407	1
M1210	TCL1	M807	384	1
M1232	TCL1	M807	536	1
M1189	TCL1	E4474	579	1
M0228	TCL1	E4474	462	1
M0231	TCL1	E4474	564	1
M0232	TCL1	E4474	464	1
M0233	TCL1	E4474	401	1
M0262retag348	TCL1	E4474	329	1
M0273-568RT	TCL1	E4474	458	1
M0322	TCL1	E4474	463	1
M0323	TCL1	E4474	295	1
M0948	TCL1	E4474	454	1
M0993	TCL1	E4474	329	1
M0703	TCL1	E4474	410	1
M0704	TCL1	E4474	359	1
M0748	TCL1	E4474	402	1
M0725	TCL1	E4474	387	1
M0622	TCL1	E4474	465	1
M0619	TCL1	E4474	404	1
M0984	TCL1	E4474	474	1
M0990	TCL1	E4474	406	1
M0994	TCL1	E4474	512	1
M0825	TCL1	E4474	455	1
M0833	TCL1	E4474	420	1
M0835	TCL1	E4474	420	1
M0606	TCL1	E4474	455	1
M0607	TCL1	E4474	360	1
M0800	TCL1	E4474	360	1
M0972	TCL1	E4474	389	1
M0403-567RT- 1041 RT	TCL1	E4474	516	1
M0229	TCL1	E4474	539	1
M0986	TCL1	E4474	423	1
M0234	TCL1	E4474	486	1
M0338	TCL1	E4474	437	1
M0121	TCL1	E4474	421	1
M0244	TCL1	E4474	430	1
M0745	TCL1	E4474	545	1

## Sheet: Suppl. Figure 3E
Supplemental Figure 3E
Phenotype	Tissue	Age	Genotype	% Mice with Lesion
B-cell Germinal Center Hyperplasia	Spleen	3 months	TCL1	100
B-cell Germinal Center Hyperplasia	Spleen	3 months	PRMT5/TCL1	75
B-cell Germinal Center Hyperplasia	Spleen	6 months	TCL1	100
B-cell Germinal Center Hyperplasia	Spleen	6 months	PRMT5/TCL1	0
B-cell Germinal Center Hyperplasia	Lymph Node	3 months	TCL1	33
B-cell Germinal Center Hyperplasia	Lymph Node	3 months	PRMT5/TCL1	67
B-cell Germinal Center Hyperplasia	Lymph Node	6 months	TCL1	100
B-cell Germinal Center Hyperplasia	Lymph Node	6 months	PRMT5/TCL1	33

## Sheet: Suppl. Figure 3F
Supplemental Figure 3F
Phenotype	Tissue	Age	Genotype	% Mice with Lesion
Effacement of Lymphoid Architecture	Spleen	3 months	TCL1	0
Effacement of Lymphoid Architecture	Spleen	3 months	PRMT5/TCL1	0
Effacement of Lymphoid Architecture	Spleen	6 months	TCL1	0
Effacement of Lymphoid Architecture	Spleen	6 months	PRMT5/TCL1	100
Effacement of Lymphoid Architecture	Lymph Node	3 months	TCL1	0
Effacement of Lymphoid Architecture	Lymph Node	3 months	PRMT5/TCL1	0
Effacement of Lymphoid Architecture	Lymph Node	6 months	TCL1	0
Effacement of Lymphoid Architecture	Lymph Node	6 months	PRMT5/TCL1	67

## Sheet: Suppl. Figure 3G
Supplemental Figure 3G
pathway	pval	padj	log2err	ES	NES	size	leadingEdge
HALLMARK_MYC_TARGETS_V1	1.06219e-05	0.0154336	0.593325	0.831178	1.76028	200	Hsp90ab1|Prps2|Nop16|Hspd1|Cct3|Pwp1|Srm|Nhp2|Ddx21|Nolc1|Myc|Iars|Odc1|Nme1|Pa2g4|Eif3b|Psmd7|Got2|Hnrnpc|Nap1l1|Fam120a|Prdx4|Tufm|Gnl3|Phb|Ywhaq|Aimp2|Pold2|G3bp1|Ptges3|Nop56|Ctps|Psmd14|Set|Ncbp2|Cct5|Canx|Tcp1|Pabpc4|Kars|Rps2|Cct4|Cct7|Xpot|Prdx3|Eif3j2|Psmd8|Mcm6|Eprs|Eif3d|Fbl|C1qbp|Rsl1d1|Pcbp1|Kpna2|Eif2s2|Psmb2|Eif3j1|Hnrnpa1|Hspe1|Ran|Pcna|Eef1b2|Npm1|Eif2s1|Clns1a|Cstf2|Rrp9|Mad2l1|…
REACTOME_COMPLEMENT_CASCADE	9.28977e-06	0.0154336	0.593325	-0.891501	-1.80434	80	Cr2|Igkv1-135|Igkv13-85|Igkv17-121|Igkv19-93|Iglv2|Ighv3-8|Igkv12-38|Ighv3-1|Igkv9-120|Igkv13-84|Igkv12-41|Ighv3-6|Igkv14-100|Igkv12-98|Igkv8-28|Ighv8-5|Igkv8-27|Igkv8-30|Igkv16-104|Igkv9-123|Ighv8-2|Igkv9-124|Igkv17-127|Igkv15-103|Ighv5-15|Igkv14-130|Ighv8-8|Ighv1-62-3|Ighv3-4|Igkv9-129|Ighv8-12|Igkv8-21|Cd46
REACTOME_IMMUNOREGULATORY_INTERACTIONS_BETWEEN_A_LYMPHOID_AND_A_NON_LYMPHOID_CELL	6.9724e-06	0.0154336	0.610527	-0.839615	-1.85414	147	Igkv1-135|Cd226|Igkv13-85|Igkv17-121|Igkv19-93|Trbv15|Iglv2|Sh2d1a|Cd3e|Cd40lg|Ighv3-8|Treml2|Cd96|Cd3g|Igkv12-38|Ighv3-1|Igkv9-120|Igkv13-84|Klrd1|Sell|Igkv12-41|Cd247|Cd3d|Ighv3-6|Igkv14-100|Igkv12-98|Klrk1|Igkv8-28|Ighv8-5|Klrc1|Igkv8-27|Igkv8-30|Igkv16-104|Hcst|Cd1d1|Igkv9-123|Ighv8-2|Igkv9-124|Igkv17-127|Ncr1|Igkv15-103|Itga4|Cd40|Cd8a|Cd160|Trav16d-dv11|Slamf6|Trav16|Klrg1|Ighv5-15|Igkv14-1…
REACTOME_TRANSLATION	1.59386e-05	0.0173691	0.57561	0.783979	1.73311	285	Vars|Rps16|Iars|Mrps7|Eif3a|Eef1e1|Rpn1|Mrpl12|Ssr2|Sec61a1|Spcs3|Eif3b|Yars|Tufm|Ppa1|Ssr1|Aimp2|Eif3c|Mrpl52|Cars|Sec11c|Ssr4|Mrpl42|Tars|Eif4b|Kars|Mrpl51|Rps2|Rps27l|Trmt112|Rpn2|Rps26|Spcs2|Rars|Rpl28|Aars|Eif3j2|Eprs|Ssr3|Eif3l|Eif3d|Eif5b|Hars|Mrps2|Srp68|Eif2s2|Mrpl48|Eif3j1|Mrrf|Mrps36|Mrpl39|Eif2b4|Eef1b2|Eif2s3x|Gars|Eif3i|Eif2s1|Eif2b1|Ddost|Eif4g1|Rpl4|Eif1ax|Nars|Mrpl50|Sec61b|Gspt1…
GOBP_RIBOSOME_BIOGENESIS	2.60419e-05	0.0189195	0.57561	0.772018	1.7044	284	Nop16|Pwp1|Nhp2|Rps16|Ddx21|Nolc1|Ppan|Mrps7|Tsr1|Mybbp1a|Pa2g4|Rrs1|Nob1|Nol9|Dkc1|Rrp7a|Nop56|Rrp1b|Utp15|Znhit6|Ftsj3|Urb2|Rps27l|Rrp15|Trmt112|Nop58|Nol11|Utp6|Rrp12|Sbds|Ltv1|Pes1|Fbl|C1qbp|Mrps2|Wdr55|Rsl1d1|Ebna1bp2|Heatr3|Rrp8|Nifk|Rpf2|Bysl|Imp4|Mphosph10|Rpl7l1|Ran|Utp20|Tbl3|Ythdf2|Npm1|Gar1|Rrp9|Ddx49|Wdr3|Rpusd4|Ddx54|Snu13|Nip7|Rpl27|Xrcc5|Gpatch4|Dhx29|Urb1|Heatr1|Rpp38|Eif2a|Xpo1|…
REACTOME_MITOTIC_METAPHASE_AND_ANAPHASE	2.20581e-05	0.0189195	0.57561	0.808704	1.73272	224	Tubb3|Lmna|Tubb6|Psmd11|Tubb4b|Anapc5|Nudc|Psmd7|Tubb2a|Banf1|Dynll2|Zwilch|Tubb2b|Nup62|Psmd14|Psmc5|Psmd2|Psme2|Dynll1|Psma5|Cenpi|Cdca8|Psme3|Psmd8|Espl1|Cdc23|Psmc2|Bub1b|Nde1|Birc5|Ubc|Rcc1|Cenpm|Psmb2|Nup85|Kntc1|Cenph|Seh1l|Ercc6l|Ran|Nup93|Cenpn|Psme1|Cenpf|Ube2c|Tuba1c|Psmd10|Ubb|Psmd12|Anapc2|Rangap1|Plk1|Mad2l1|Psmd1|Clasp1|Psmb10|Sgo1|Psmd3|Dync1h1|Psma3|Ppp2r1a|Sec13|Cdc20|Spdl1|Kpnb…
REACTOME_ANTIMICROBIAL_PEPTIDES	0.000133807	0.0512725	0.518848	-0.939057	-1.64064	27	Ccr6|Pglyrp2|Cd4|Tlr1
REACTOME_SCAVENGING_OF_HEME_FROM_PLASMA	0.000127722	0.0512725	0.518848	-0.896813	-1.73458	62	Igkv1-135|Igkv13-85|Igkv17-121|Igkv19-93|Iglv2|Ighv3-8|Apol7e|Igkv12-38|Ighv3-1|Igkv9-120|Igkv13-84|Igkv12-41|Ighv3-6|Igkv14-100|Igkv12-98|Igkv8-28|Ighv8-5|Igkv8-27|Igkv8-30|Igkv16-104|Igkv9-123|Ighv8-2|Igkv9-124|Igkv17-127|Igkv15-103|Apol7b|Igha|Ighv5-15|Igkv14-130|Ighv8-8|Ighv1-62-3|Ighv3-4|Igkv9-129|Ighv8-12
GOBP_ALCOHOL_METABOLIC_PROCESS	0.000165127	0.0514135	0.518848	0.767866	1.67934	270	Gnb3|Cyp11a1|Lipc|Bmp6|Cubn|Cacna1h|Cyp39a1|Rdh12|Acly|Plcg2|Minpp1|Nus1|H6pd|Aldh2|Tpi1|Got1|Cat|Aldh3b1|Plpp3|Lepr|Apol10b|Hdlbp|Cel|Inpp5a|Bpnt1|Akr7a5|Plpp2|Snca|Dpagt1|Rdh11|Erlin1|Erlin2|Apoe
REACTOME_FCGR_ACTIVATION	0.000162842	0.0514135	0.518848	-0.877584	-1.70558	64	Igkv1-135|Igkv13-85|Igkv17-121|Igkv19-93|Iglv2|Ighv3-8|Cd3g|Igkv12-38|Ighv3-1|Fyn|Igkv9-120|Igkv13-84|Igkv12-41|Cd247|Ighv3-6|Igkv14-100|Igkv12-98|Igkv8-28|Ighv8-5|Igkv8-27|Igkv8-30|Igkv16-104|Igkv9-123|Ighv8-2|Igkv9-124|Igkv17-127|Igkv15-103|Ighv5-15|Igkv14-130|Ighv8-8|Ighv1-62-3|Ighv3-4|Igkv9-129|Ighv8-12
HALLMARK_E2F_TARGETS	0.000179189	0.0519064	0.518848	0.79636	1.68714	196	Wee1|Nolc1|Myc|Jpt1|Nme1|Pa2g4|Tacc3|Nap1l1|Prdx4|Lig1|Cit|Ccne1|Pold2|Ipo7|Nop56|Ctps|Racgap1|Cdc25b|Ncapd2|Chek1|Chek2|Dctpp1|Cdca8|Cse1l|Espl1|Mcm6|Phf5a|Ak2|Bub1b|Spag5|Birc5|Rrm2|Cenpm|Kpna2|Mki67|Trip13|Ran|Brca1|Pcna|Aurka|Rad51ap1|Rbbp7|Cbx5|Eif2s1|Pole|Ppm1d|Paics|Plk1|Mad2l1|Srsf2|Cks1b|Tcf19|Mcm5|Top2a|Cdk4|Bard1|Hells|Gspt1|Anp32e|Ranbp1|Cdc20|Mybl2|Cdca3|Mcm3|Prps1|Cdkn1a|Xpo1|Cdkn3|…
REACTOME_CELL_CYCLE_CHECKPOINTS	0.000190526	0.0519064	0.518848	0.764733	1.65964	253	Psmd11|Wee1|Ywhah|Anapc5|Nudc|Psmd7|Mcm10|Exo1|Ywhaq|Dynll2|Ccne1|Zwilch|Psmd14|Psmc5|Psmd2|Psme2|Dynll1|Chek1|Psma5|Chek2|Clspn|Cenpi|Cdca8|Psme3|Psmd8|Mcm6|Cdc6|Cdc23|Psmc2|Ywhag|Bub1b|Nde1|Birc5|Ubc|Cenpm|Psmb2|Nup85|Kntc1|Cenph|Seh1l|Ercc6l|Brca1|Cenpn|Psme1|Cenpf|Ube2c|Psmd10|Ubb|Psmd12|Anapc2|Rangap1|Plk1|Mad2l1|Cdc25c|Psmd1|Clasp1|Psmb10|Mcm5|Ccne2|Bard1|Brip1|Sgo1|Cdk2|Nsd2|Psmd3|Dync1h1|…

## Sheet: Suppl. Figure 4B
Supplemental Figure 4B
Genotype	Mouse ID	clone ID	Clone Fraction
PRMT5/TCL1	L26	1	0.701108
PRMT5/TCL1	L26	2	0.275567
PRMT5/TCL1	L26	3	0.00473552
PRMT5/TCL1	L26	4	0.00448363
PRMT5/TCL1	L26	5	0.00277078
PRMT5/TCL1	L26	6	0.00141058
PRMT5/TCL1	L26	7	0.00130982
PRMT5/TCL1	L26	8	0.000856423
PRMT5/TCL1	L26	9	0.000806045
PRMT5/TCL1	L26	10	0.000403023
PRMT5/TCL1	L26	11	0.000403023
PRMT5/TCL1	L26	12	0.000403023
PRMT5/TCL1	L26	13	0.000352645
PRMT5/TCL1	L26	14	0.000302267
PRMT5/TCL1	L26	15	0.000302267
PRMT5/TCL1	L26	16	0.000302267
PRMT5/TCL1	L26	17	0.000251889
PRMT5/TCL1	L26	18	0.000251889
PRMT5/TCL1	L26	19	0.000201511
PRMT5/TCL1	L26	20	0.000201511
PRMT5/TCL1	L26	others	0.00357683
PRMT5/TCL1	L27	1	0.519896
PRMT5/TCL1	L27	2	0.185633
PRMT5/TCL1	L27	3	0.138374
PRMT5/TCL1	L27	4	0.0664934
PRMT5/TCL1	L27	5	0.0163989
PRMT5/TCL1	L27	6	0.0161626
PRMT5/TCL1	L27	7	0.0126654
PRMT5/TCL1	L27	8	0.00571834
PRMT5/TCL1	L27	9	0.00302457
PRMT5/TCL1	L27	10	0.00193762
PRMT5/TCL1	L27	11	0.0018431
PRMT5/TCL1	L27	12	0.0018431
PRMT5/TCL1	L27	13	0.00141777
PRMT5/TCL1	L27	14	0.00127599
PRMT5/TCL1	L27	15	0.00118147
PRMT5/TCL1	L27	16	0.00113422
PRMT5/TCL1	L27	17	0.000850662
PRMT5/TCL1	L27	18	0.000803403
PRMT5/TCL1	L27	19	0.000803403
PRMT5/TCL1	L27	20	0.000756144
PRMT5/TCL1	L27	others	0.0217864
PRMT5/TCL1	M80	1	0.671822
PRMT5/TCL1	M80	2	0.280492
PRMT5/TCL1	M80	3	0.0302871
PRMT5/TCL1	M80	4	0.00822105
PRMT5/TCL1	M80	5	0.00742043
PRMT5/TCL1	M80	6	0.000214802
PRMT5/TCL1	M80	7	0.000117165
PRMT5/TCL1	M80	8	7.81097e-05
PRMT5/TCL1	M80	9	7.81097e-05
PRMT5/TCL1	M80	10	5.85823e-05
PRMT5/TCL1	M80	11	5.85823e-05
PRMT5/TCL1	M80	12	5.85823e-05
PRMT5/TCL1	M80	13	5.85823e-05
PRMT5/TCL1	M80	14	5.85823e-05
PRMT5/TCL1	M80	15	3.90549e-05
PRMT5/TCL1	M80	16	3.90549e-05
PRMT5/TCL1	M80	17	3.90549e-05
PRMT5/TCL1	M80	18	3.90549e-05
PRMT5/TCL1	M80	19	3.90549e-05
PRMT5/TCL1	M80	20	3.90549e-05
PRMT5/TCL1	M80	others	0.000742043
TCL1	L24	1	0.932132
TCL1	L24	2	0.0364922
TCL1	L24	3	0.014604
TCL1	L24	4	0.013005
TCL1	L24	5	0.00223857
TCL1	L24	6	0.000213197
TCL1	L24	7	0.000142131
TCL1	L24	8	0.000106598
TCL1	L24	9	0.000106598
TCL1	L24	10	7.10656e-05
TCL1	L24	11	7.10656e-05
TCL1	L24	12	7.10656e-05
TCL1	L24	13	7.10656e-05
TCL1	L24	14	7.10656e-05
TCL1	L24	15	7.10656e-05
TCL1	L24	16	7.10656e-05
TCL1	L24	17	7.10656e-05
TCL1	L24	18	3.55328e-05
TCL1	L24	19	3.55328e-05
TCL1	L24	20	3.55328e-05
TCL1	L24	others	0.000284263

[truncated: 11 more sheets: Suppl. Figure 4C, Suppl. Figure 4D, Suppl. Figure 4H, Suppl. Figure 5E, Suppl. Figure 5F, Suppl. Figure 6A, Suppl. Figure 6B, Suppl. Figure 6C, Suppl. Figure 6D, Suppl. Figure 6F, Suppl. Figure 7C]
