# Supplementary material for: Dysregulation of PRMT5 in chronic lymphocytic leukemia promotes progression with high risk of Richter’s transformation
Source: Nat Commun. 2023 Jan 6;14:97. doi: 10.1038/s41467-022-35778-1 (PMC9823097; doi:10.1038/s41467-022-35778-1)
Supplement: Supplementary file 4 — Source Data [file 41467_2022_35778_MOESM4_ESM.zip › Source Data/Source Data.xlsx]

## Sheet: Figure 1B
Figure 1B

## Sheet: Figure 1G
Figure 1G
	RT Lymph Node - B cell Clusters
GeneID	Cluster 1 (Log10(Expression))	Cluster 11 (Log10(Expression))	Cluster 2 (Log10(Expression))	Cluster 3 (Log10(Expression))	Cluster 5 (Log10(Expression))	Cluster 6 (Log10(Expression))	Cluster 9 (Log10(Expression))
STMN1	-0.260304	1.94378	-0.644786	0.73119	-0.533098	-0.340402	-0.896382
CDCA8	-0.461661	2.25268	-0.511359	-0.270587	-0.444684	-0.383657	-0.180731
CDC20	-0.410735	2.26536	-0.429761	-0.324781	-0.41109	-0.382564	-0.306432
KIF2C	-0.446825	2.26107	-0.421124	-0.35284	-0.426455	-0.395869	-0.217955
UQCRH	-0.455915	0.827237	-0.159635	1.12008	0.0114356	0.537851	-1.88105
CKS1B	-0.493912	2.1997	-0.293173	0.0655855	-0.464287	-0.286124	-0.727791
NUF2	-0.27282	2.26297	-0.444564	-0.309465	-0.405519	-0.386042	-0.444564
GAS5	-0.857348	0.34068	-0.0289545	1.71983	-0.501695	0.589052	-1.26157
ASPM	-0.421754	2.2643	-0.438575	-0.277733	-0.409615	-0.381248	-0.335371
CENPF	-0.475437	2.2566	-0.405896	-0.182388	-0.443391	-0.318847	-0.430638
RRM2	-0.367603	2.26677	-0.409809	-0.32156	-0.384252	-0.373738	-0.409809
CENPA	-0.396948	2.26688	-0.396948	-0.317755	-0.384923	-0.373364	-0.396948
NCAPH	-0.462266	2.25437	-0.462266	-0.327232	-0.434578	-0.412764	-0.155268
BUB1	-0.317197	2.2628	-0.461371	-0.293088	-0.389379	-0.340396	-0.461371
CKAP2L	-0.401291	2.26695	-0.401291	-0.334597	-0.380861	-0.347617	-0.401291
AC092484.1	-0.58614	0.796562	-0.58614	1.95876	-0.580313	-0.534058	-0.468669
SPC25	-0.406775	2.26564	-0.406775	-0.28593	-0.393758	-0.365626	-0.406775
DHRS9	-1.07962	0.799805	-0.873991	1.77004	-0.174358	0.0704333	-0.512305
EEF1B2	-0.34141	0.414994	0.529697	1.06531	-0.418667	0.667186	-1.91711
RPL37A	-0.62283	0.57983	0.209827	1.1577	-0.346526	0.794208	-1.77221
HJURP	-0.39419	2.26701	-0.39419	-0.322065	-0.390268	-0.372109	-0.39419
RPL32	-0.417523	0.504604	0.281382	1.2623	-0.450937	0.63465	-1.81448
LSM3	-0.789679	1.22402	-0.0790707	1.30145	-0.620049	0.274232	-1.31091
RPL15	-0.695044	0.570624	0.302577	1.15763	-0.371685	0.774288	-1.73838
IMPDH2	-0.97874	0.820096	0.1453	1.37051	-0.835578	0.643601	-1.16519
NCAPG	-0.37644	2.26354	-0.462879	-0.341236	-0.414316	-0.400468	-0.268204
SNHG8	-1.19258	0.133308	0.345973	1.71783	-0.901541	0.527836	-0.630826
CCNA2	-0.364666	2.26614	-0.32689	-0.339445	-0.406858	-0.39218	-0.436106
HMGB2	0.0412585	2.2217	-0.392513	-0.38851	-0.365011	-0.545731	-0.571198
RPL37	-0.348785	0.422485	0.197749	1.11656	-0.20824	0.76561	-1.94538
CCNB1	-0.566031	2.21248	-0.372783	0.0333155	-0.4906	-0.220424	-0.595961
HMMR	-0.473375	2.2576	-0.359398	-0.195044	-0.408113	-0.348294	-0.473375
NPM1	-0.818726	0.852441	0.163007	1.17718	-0.404381	0.645996	-1.61551
EDN1	-1.10328	0.748385	-0.81732	1.77904	-0.49126	-0.323929	0.208362
HIST1H3B	-0.453315	2.26459	-0.371685	-0.327633	-0.431119	-0.379358	-0.301477
HIST1H4C	0.125463	2.17982	-0.194906	-0.520858	-0.43403	-0.394194	-0.761298
HIST1H1B	-0.367269	2.2499	-0.471833	-0.511933	-0.261887	-0.471624	-0.165354
TUBB	-0.758053	1.95206	-0.468963	0.717014	-0.597546	-0.133206	-0.711309
RPS18	-0.490722	0.563264	0.181824	1.25815	-0.30698	0.623004	-1.82854
KIFC1	-0.426205	2.26045	-0.426205	-0.201828	-0.405101	-0.374911	-0.426205
RPL10A	-0.47573	0.489649	0.346117	1.28481	-0.323228	0.519356	-1.84097
SNHG5	-1.0315	0.941881	-0.489687	1.67261	-0.566982	0.261948	-0.788274
RPS12	-0.0780354	0.234292	0.580491	0.937933	-0.296292	0.668112	-2.0465
CDCA2	-0.386556	2.26177	-0.469359	-0.288002	-0.442374	-0.400653	-0.274821
RPL7	-0.665622	0.612548	0.171415	1.21973	-0.271954	0.696234	-1.76236
RPS6	-0.641446	0.477207	0.374175	1.11878	-0.173338	0.70131	-1.85668
CDKN2A	-1.03428	0.87262	0.190468	1.29301	-1.03398	0.677698	-0.965541
ANP32B	-0.988301	1.3268	-0.174545	1.06563	-0.779218	0.607956	-1.05832
TXN	-1.01937	1.04357	-0.302166	1.24564	-0.484332	0.727228	-1.21057
RPL35	-0.884958	0.66386	0.342915	1.17763	-0.680173	0.834334	-1.45361
RPL12	-0.799671	0.480872	0.463714	1.17298	-0.422413	0.768607	-1.66409
RPL7A	-0.580495	0.443546	0.424024	1.10382	-0.419411	0.821985	-1.79347
ZWINT	-0.579242	2.15198	-0.506502	0.303267	-0.579438	-0.258795	-0.531266
CDK1	-0.465043	2.25859	-0.394413	-0.285273	-0.460944	-0.426373	-0.22654
CEP55	-0.354354	2.26372	-0.444067	-0.26845	-0.386706	-0.366076	-0.444067
MKI67	-0.399909	2.26624	-0.414192	-0.309434	-0.365059	-0.363455	-0.414192
MS4A1	-1.26637	0.511073	0.417494	1.15051	-1.05205	0.98619	-0.746845
CDCA5	-0.442578	2.25582	-0.442578	-0.163319	-0.430118	-0.334646	-0.442578
RPS3	-0.157483	0.414961	0.272639	1.04552	-0.215912	0.673745	-2.03347
CDCA3	-0.377465	2.26756	-0.39614	-0.358754	-0.366345	-0.372719	-0.39614
TUBA1B	-0.346802	2.17335	-0.310195	0.0952648	-0.358322	-0.364712	-0.888581
TUBA1C	-0.730572	2.21495	-0.124738	-0.215342	-0.214209	-0.365246	-0.564842
HNRNPA1	-0.68903	1.08578	-0.0205954	1.22574	-0.304802	0.328527	-1.62562
RPS26	0.779702	0.551569	-0.796705	1.17131	0.614322	-1.08231	-1.23788
RPL41	-0.0954941	0.858051	-0.54618	1.48982	-0.132342	0.0735209	-1.64737
NAP1L1	-0.8457	1.09226	-0.293464	1.2348	-0.517741	0.661994	-1.33215
RPLP0	-0.827779	0.720455	0.17237	1.17985	-0.171524	0.639851	-1.71322
CDKN3	-0.460738	2.22805	0.0202034	-0.344324	-0.473843	-0.413227	-0.556119
DLGAP5	-0.399589	2.26689	-0.399589	-0.321871	-0.381601	-0.364651	-0.399589
TCL1A	0.452055	0.859615	-0.830387	1.58483	-0.154769	-0.906125	-1.00522
IGHG3	-0.831396	0.984132	-0.8403	1.7741	-0.561239	-0.132667	-0.392626
NUSAP1	-0.473282	2.24434	-0.552014	-0.113423	-0.450666	-0.370776	-0.284183
CCNB2	-0.350565	2.26285	-0.306847	-0.304726	-0.446406	-0.37529	-0.47902
PCLAF	-0.607711	2.14254	-0.505457	0.323585	-0.585351	-0.237521	-0.530081
RPS17	-0.86122	0.730602	0.25485	1.12145	-0.572352	0.856572	-1.52991
PLK1	-0.357786	2.2673	-0.405879	-0.366787	-0.375304	-0.355663	-0.405879
KIF22	-0.580725	2.16669	-0.358839	0.140288	-0.513957	-0.117379	-0.736083
GINS2	-0.750448	1.06458	-0.767974	1.66969	-0.780168	0.115531	-0.551212
RPL13	-0.285053	0.422633	0.244977	1.25386	-0.252603	0.550402	-1.93422
AURKB	-0.399545	2.26535	-0.276876	-0.38199	-0.394528	-0.394002	-0.418413
SNHG29	-0.704435	0.545223	0.143629	1.6534	-0.565983	0.346517	-1.41835
SPAG5	-0.390803	2.26264	-0.444821	-0.250322	-0.39351	-0.338364	-0.444821
RPL23	-0.849737	0.687592	0.000597998	1.17876	-0.220889	0.836708	-1.63304
TOP2A	-0.454464	2.26182	-0.380438	-0.247328	-0.449558	-0.325157	-0.40487
BIRC5	-0.404879	2.26638	-0.424009	-0.331984	-0.401661	-0.368695	-0.335152
FBL	-0.854978	1.04047	-0.0824044	1.27775	-0.564018	0.565064	-1.38188
RPS19	-0.561132	0.496942	0.345822	1.09074	-0.269285	0.761461	-1.86455
C19orf48	-0.932498	1.10679	-0.556198	1.37875	-0.888246	0.616627	-0.725223
UBE2S	-0.304021	2.23196	-0.557995	-0.160657	-0.34834	-0.210475	-0.650473
RPS5	-0.362324	0.435155	0.538926	0.988461	-0.279074	0.654964	-1.97611
TPX2	-0.463384	2.25204	-0.463384	-0.147629	-0.417427	-0.296832	-0.463384
UBE2C	-0.431791	2.26458	-0.398621	-0.306361	-0.430438	-0.39366	-0.303706
ZFAS1	-0.921212	0.481534	-0.283545	1.71532	-0.683251	0.676923	-0.985764
AURKA	-0.452334	2.25872	-0.327986	-0.232804	-0.415219	-0.329583	-0.500789
IGLC6	-1.07698	0.684613	0.318767	1.49825	-1.00545	0.470944	-0.890143
IGLC7	-1.09686	0.736388	0.307812	1.20052	-0.999054	0.85011	-0.99892
RPL3	-0.329982	0.406402	0.242631	1.2529	-0.304378	0.631379	-1.89895
GTSE1	-0.394343	2.26728	-0.394343	-0.335734	-0.380028	-0.368488	-0.394343
RPS4X	-0.236307	0.277585	0.448631	1.04894	-0.15307	0.64538	-2.03116
RPL36A	-0.359848	0.551386	0.25674	1.15553	-0.514835	0.741465	-1.83044

## Sheet: Figure 1H
Figure 1H
id	gene_short_name	baseMean	log2FoldChange	lfcSE	stat	pvalue	padj	threshold	text_label
ENSG00000238009	AL627309.1	0.279947	1.83321	4.66704	0.3928	0.694467	NA	NA
ENSG00000241860	AL627309.5	7.10176	-0.367403	1.39491	-0.263388	0.792252	0.941092	FALSE
ENSG00000237491	LINC01409	17.6874	-0.938479	1.08134	-0.867889	0.385455	0.718307	FALSE
ENSG00000177757	FAM87B	0.131627	2.13873	5.3797	0.397556	0.690958	NA	NA
ENSG00000228794	LINC01128	28.5844	-0.7336	0.722098	-1.01593	0.309663	0.649156	FALSE
ENSG00000225880	LINC00115	13.0178	-1.72424	1.04159	-1.6554	0.0978439	0.370529	FALSE
ENSG00000187634	SAMD11	0.564068	2.03649	4.40372	0.462447	0.643761	NA	NA
ENSG00000188976	NOC2L	182.814	-0.151802	0.452255	-0.335655	0.737131	0.922699	FALSE
ENSG00000187961	KLHL17	14.9396	-0.795983	0.933328	-0.852844	0.393746	0.723621	FALSE
ENSG00000187583	PLEKHN1	4.85698	-0.667887	1.73703	-0.384499	0.700609	0.906238	FALSE
ENSG00000188290	HES4	46.3554	3.64745	1.97641	1.8455	0.0649654	0.298229	FALSE
ENSG00000187608	ISG15	212.499	-1.08537	0.690072	-1.57283	0.115758	0.40298	FALSE
ENSG00000224969	AL645608.1	0.294224	1.71152	5.03608	0.339851	0.733969	NA	NA
ENSG00000188157	AGRN	1.85306	0.228953	2.11437	0.108284	0.91377	NA	FALSE
ENSG00000131591	C1orf159	14.607	-0.295151	0.922487	-0.319951	0.749005	0.926668	FALSE
ENSG00000285812	AL390719.3	0.144964	3.48107	5.3997	0.644679	0.519135	NA	NA
ENSG00000186891	TNFRSF18	23.8635	1.50358	1.30811	1.14943	0.250378	0.589472	FALSE
ENSG00000186827	TNFRSF4	83.8903	1.58601	1.7332	0.915074	0.360153	0.696748	FALSE
ENSG00000078808	SDF4	289.274	-0.54794	0.484341	-1.13131	0.257925	0.599028	FALSE
ENSG00000176022	B3GALT6	60.3565	0.265546	0.57326	0.463221	0.643206	0.882555	FALSE
ENSG00000184163	C1QTNF12	0.525238	0.722161	3.72768	0.193729	0.846388	NA	NA
ENSG00000260179	AL162741.1	0.0512059	4.11129	5.41615	0.759079	0.447806	NA	NA
ENSG00000160087	UBE2J2	128.044	-0.466983	0.507805	-0.919611	0.357776	0.695214	FALSE
ENSG00000162572	SCNN1D	0.899961	1.87381	2.79875	0.669517	0.503166	NA	NA
ENSG00000131584	ACAP3	21.2186	-2.04606	0.936957	-2.18373	0.0289824	0.193336	FALSE
ENSG00000169972	PUSL1	26.2694	-0.248173	0.729852	-0.340032	0.733832	0.921311	FALSE
ENSG00000127054	INTS11	159.763	-0.147439	0.38629	-0.381679	0.702699	0.907129	FALSE
ENSG00000224051	CPTP	47.993	-0.888879	0.613622	-1.44858	0.147456	0.458732	FALSE
ENSG00000169962	TAS1R3	2.2772	0.456104	2.12645	0.214491	0.830164	NA	FALSE
ENSG00000107404	DVL1	11.3426	-0.555131	1.10351	-0.503058	0.614923	0.867285	FALSE
ENSG00000162576	MXRA8	1.31793	4.45189	3.38872	1.31374	0.188935	NA	NA
ENSG00000175756	AURKAIP1	359.275	-0.146374	0.422309	-0.346604	0.728889	0.919871	FALSE
ENSG00000221978	CCNL2	177.077	-1.73081	0.467073	-3.70566	0.000210843	0.00788024	TRUE
ENSG00000224870	MRPL20-AS1	52.8405	-0.816435	0.63949	-1.2767	0.201709	0.537425	FALSE
ENSG00000242485	MRPL20	324.615	0.0445471	0.457073	0.0974617	0.92236	0.98675	FALSE
ENSG00000272455	AL391244.2	1.03933	1.71019	2.5943	0.659212	0.509759	NA	NA
ENSG00000235098	ANKRD65	0.567803	1.73303	3.6528	0.474438	0.635188	NA	NA
ENSG00000179403	VWA1	0.151593	3.52865	5.40072	0.653368	0.513519	NA	NA
ENSG00000215915	ATAD3C	17.1282	-3.19862	1.23665	-2.58651	0.00969524	0.0987505	TRUE
ENSG00000160072	ATAD3B	44.4828	0.126494	0.636102	0.198858	0.842374	0.958246	FALSE
ENSG00000197785	ATAD3A	45.2677	0.559218	0.697865	0.801327	0.422942	0.747693	FALSE
ENSG00000205090	TMEM240	0.422311	5.31336	4.42611	1.20046	0.229961	NA	NA
ENSG00000160075	SSU72	315.93	-0.23448	0.351738	-0.666631	0.505008	0.80776	FALSE
ENSG00000215014	AL645728.1	6.73708	-1.92753	1.23738	-1.55776	0.119291	0.409559	FALSE
ENSG00000228594	FNDC10	6.72168	2.7697	1.48582	1.86409	0.0623085	0.291807	FALSE
ENSG00000286989	AL691432.4	0.688259	5.05674	4.09178	1.23583	0.216522	NA	NA
ENSG00000272106	AL691432.2	11.336	-0.7345	1.04343	-0.703926	0.481479	0.7914	FALSE
ENSG00000197530	MIB2	150.453	-0.884803	0.533129	-1.65964	0.0969862	0.369047	FALSE
ENSG00000189409	MMP23B	4.27987	-0.473729	1.70358	-0.278078	0.780952	0.936099	FALSE
ENSG00000248333	CDK11B	127.086	-0.560079	0.463382	-1.20868	0.226787	0.564347	FALSE
ENSG00000272004	FO704657.1	0.809299	2.11245	2.85728	0.739324	0.45971	NA	NA
ENSG00000189339	SLC35E2B	72.7509	-2.54923	0.698162	-3.65134	0.000260871	0.00926128	TRUE
ENSG00000008128	CDK11A	117.568	-1.10907	0.524028	-2.11643	0.0343081	0.213711	FALSE
ENSG00000215790	SLC35E2A	36.9024	-1.12952	0.725847	-1.55614	0.119676	0.410147	FALSE
ENSG00000008130	NADK	194.97	-1.03129	0.394494	-2.6142	0.00894354	0.0943807	TRUE
ENSG00000078369	GNB1	389.158	-0.451701	0.398443	-1.13367	0.256934	0.598003	FALSE
ENSG00000231050	AL109917.1	0.824107	4.79046	3.13909	1.52607	0.126993	NA	NA
ENSG00000169885	CALML6	0.167876	4.80837	5.40914	0.888935	0.374038	NA	NA
ENSG00000178821	TMEM52	3.36103	0.890661	1.74336	0.510888	0.60943	0.864027	FALSE
ENSG00000142609	CFAP74	0.104962	4.65723	5.42486	0.858498	0.390618	NA	NA
ENSG00000067606	PRKCZ	45.4381	0.151029	0.658872	0.229223	0.818696	0.950551	FALSE
ENSG00000271806	AL590822.2	0.780113	2.40622	3.05556	0.787488	0.430996	NA	NA
ENSG00000182873	PRKCZ-AS1	0.0720823	5.12385	5.42919	0.943759	0.345293	NA	NA
ENSG00000162585	FAAP20	302.606	0.284013	0.407944	0.696204	0.486301	0.794531	FALSE
ENSG00000157933	SKI	15.1802	-0.186884	0.968224	-0.193018	0.846945	0.958931	FALSE
ENSG00000287356	AL590822.3	0.591309	2.06974	3.65754	0.565883	0.571473	NA	NA
ENSG00000116151	MORN1	12.5797	0.559241	1.19061	0.46971	0.638562	0.88065	FALSE
ENSG00000272161	AL589739.1	0.0255153	5.02937	5.43039	0.926153	0.354366	NA	NA
ENSG00000272420	AL513477.2	0.294064	2.38087	4.60077	0.517494	0.604812	NA	NA
ENSG00000157916	RER1	249.862	0.292179	0.353247	0.827126	0.408166	0.735781	FALSE
ENSG00000157911	PEX10	55.8356	0.7096	0.569203	1.24665	0.212524	0.549695	FALSE
ENSG00000149527	PLCH2	2.73933	-0.8042	1.91904	-0.419065	0.675169	0.893998	FALSE
ENSG00000157881	PANK4	27.319	-0.0202167	0.745534	-0.0271171	0.978366	0.998499	FALSE
ENSG00000197921	HES5	0.122417	5.12385	5.42919	0.943759	0.345293	NA	NA
ENSG00000272449	AL139246.5	39.3168	-1.19606	0.735813	-1.62549	0.104058	0.382278	FALSE
ENSG00000238164	TNFRSF14-AS1	8.74275	0.163834	1.14623	0.142932	0.886344	0.973213	FALSE
ENSG00000157873	TNFRSF14	316.023	-1.28041	0.359102	-3.56558	0.000363047	0.0116861	TRUE
ENSG00000228037	AL139246.3	1.41525	-0.0400466	2.22051	-0.0180349	0.985611	NA	FALSE
ENSG00000157870	PRXL2B	21.5665	0.729393	0.831094	0.87763	0.380145	0.713268	FALSE
ENSG00000142606	MMEL1	2.67934	0.305605	2.28345	0.133835	0.893533	0.976461	FALSE
ENSG00000215912	TTC34	0.757597	1.95649	2.72929	0.71685	0.473467	NA	NA
ENSG00000142611	PRDM16	0.903804	-0.770711	4.7869	-0.161004	0.87209	NA	NA
ENSG00000162591	MEGF6	1.95817	1.25181	2.40762	0.519938	0.603107	NA	NA
ENSG00000238260	AL513320.1	0.857872	0.950675	3.19667	0.297395	0.766165	NA	NA
ENSG00000158109	TPRG1L	66.9396	-1.19921	0.590265	-2.03164	0.04219	0.240435	FALSE
ENSG00000116213	WRAP73	67.2476	-0.924302	0.523052	-1.76713	0.0772063	0.327498	FALSE
ENSG00000078900	TP73	3.04262	0.715731	1.94269	0.368422	NA	NA	NA
ENSG00000162592	CCDC27	0.0511607	3.48108	5.3997	0.64468	0.519135	NA	NA
ENSG00000235169	SMIM1	8.54407	-0.633407	1.26245	-0.501727	0.61586	0.868049	FALSE
ENSG00000130764	LRRC47	73.8325	-0.0191977	0.494618	-0.0388132	0.969039	0.996212	FALSE
ENSG00000272153	AL365330.1	0.0385201	5.0622	5.42996	0.932271	0.351197	NA	NA
ENSG00000116198	CEP104	52.6664	-1.06807	0.612365	-1.74417	0.0811294	0.337261	FALSE
ENSG00000169598	DFFB	14.8935	-1.01934	0.851523	-1.19708	0.231275	0.569615	FALSE
ENSG00000198912	C1orf174	68.4791	0.331547	0.541927	0.611793	0.540675	0.829977	FALSE
ENSG00000236423	LINC01134	3.20976	-1.11896	1.7005	-0.658018	0.510527	0.810996	FALSE
ENSG00000236948	AL365255.1	0.697872	3.52691	5.23925	0.673171	0.500839	NA	NA
ENSG00000131697	NPHP4	9.74792	0.939506	1.09002	0.86192	0.388732	0.721005	FALSE
ENSG00000069424	KCNAB2	130.455	0.559952	0.49945	1.12114	0.262229	0.602358	FALSE
ENSG00000116254	CHD5	0.0486538	3.29743	5.39756	0.610911	0.541258	NA	NA
ENSG00000116251	RPL22	3184.51	0.428066	0.499878	0.85634	0.39181	0.722759	FALSE
ENSG00000226944	AL031847.1	0.0682135	5.0124	5.43061	0.92299	0.356012	NA	NA
ENSG00000158286	RNF207	2.0673	3.06352	2.36805	1.29369	0.195773	NA	NA
ENSG00000116237	ICMT	37.2356	1.2533	0.685656	1.82788	0.0675678	0.305794	FALSE
ENSG00000225077	LINC00337	0.203904	4.7847	5.42333	0.882244	0.377645	NA	NA
ENSG00000158292	GPR153	5.45948	4.7822	1.83725	2.60292	0.00924348	0.096337	TRUE
ENSG00000097021	ACOT7	41.082	1.71397	0.764075	2.24319	0.0248845	0.176847	FALSE
ENSG00000271746	AL031848.2	2.68061	0.878791	1.91956	0.457808	0.64709	0.884041	FALSE
ENSG00000187017	ESPN	0.472936	4.98489	4.64817	1.07244	0.283521	NA	NA
ENSG00000215788	TNFRSF25	23.0877	3.8697	1.06889	3.62031	0.000294251	0.0100742	TRUE
ENSG00000171680	PLEKHG5	0.731	4.24448	3.4427	1.23289	0.217615	NA	NA
ENSG00000162408	NOL9	88.0728	0.346823	0.616193	0.562848	0.573538	0.846475	FALSE
ENSG00000173662	TAS1R1	4.65096	-1.32264	1.99141	-0.664172	0.50658	0.808874	FALSE
ENSG00000204859	ZBTB48	73.3869	-1.52454	0.688429	-2.21452	0.0267931	0.184589	FALSE
ENSG00000162413	KLHL21	24.0903	-0.00276785	0.881728	-0.00313913	0.997495	1	FALSE
ENSG00000116273	PHF13	20.5073	0.63776	0.82033	0.777442	0.436898	0.758413	FALSE
ENSG00000041988	THAP3	31.2216	-0.211818	0.692601	-0.30583	0.759734	0.929207	FALSE
ENSG00000007923	DNAJC11	36.4088	0.451635	0.630336	0.716499	0.473683	0.785871	FALSE
ENSG00000237436	CAMTA1-DT	2.48471	-1.0978	2.03313	-0.539953	0.58923	0.854227	FALSE
ENSG00000171735	CAMTA1	149.741	0.32512	0.406795	0.799222	0.424162	0.748866	FALSE
ENSG00000049245	VAMP3	55.2869	-0.919328	0.575338	-1.59789	0.110067	0.393346	FALSE
ENSG00000269925	Z98884.2	0.1049	3.29743	5.39756	0.610911	0.541259	NA	NA
ENSG00000049246	PER3	22.9652	1.46647	0.993613	1.4759	0.139971	0.446386	FALSE
ENSG00000236266	Z98884.1	1.94213	3.58557	2.24092	1.60005	0.109588	NA	NA
ENSG00000049247	UTS2	5.81236	-3.43469	1.73031	-1.98501	0.0471428	0.253824	FALSE
ENSG00000049249	TNFRSF9	32.0719	4.69415	2.38374	1.96924	NA	NA	NA
ENSG00000116288	PARK7	662.058	0.951284	0.360086	2.64182	0.00824607	0.0898388	TRUE
ENSG00000284747	AL034417.4	0.345701	1.35588	4.72506	0.286955	0.774146	NA	NA
ENSG00000116285	ERRFI1	0.663791	4.40551	3.59038	1.22703	0.219811	NA	NA
ENSG00000162426	SLC45A1	1.37665	2.27798	2.50708	0.908619	0.363551	NA	NA
ENSG00000142599	RERE	95.3804	-0.621005	0.523012	-1.18736	0.235084	0.573187	FALSE
ENSG00000232912	RERE-AS1	0.706894	0.621035	2.99736	0.207194	0.835858	NA	NA
ENSG00000228423	AL357552.2	0.157099	2.27409	5.37894	0.422776	0.672459	NA	NA
ENSG00000074800	ENO1	1012.33	1.68865	0.43231	3.90612	9.37895e-05	0.00463948	TRUE
ENSG00000230679	ENO1-AS1	2.51074	2.98419	1.87754	1.58941	0.111967	0.396004	FALSE
ENSG00000131686	CA6	0.487894	0	5.43084	0	1	NA	FALSE
ENSG00000142583	SLC2A5	1.13316	4.50747	3.71933	1.2119	0.225549	NA	NA
ENSG00000180758	GPR157	3.22315	-1.03245	1.822	-0.566657	0.570947	0.845003	FALSE
ENSG00000228526	MIR34AHG	1.07912	4.87678	3.71281	1.3135	0.189013	NA	NA
ENSG00000234546	LNCTAM34A	0.201343	5.04599	5.43017	0.92925	0.35276	NA	NA
ENSG00000049239	H6PD	31.956	-1.34595	0.787802	-1.70849	0.0875464	0.351233	FALSE
ENSG00000171621	SPSB1	1.54817	4.71913	2.9912	1.57767	0.114642	NA	NA
ENSG00000171612	SLC25A33	64.6024	-0.286213	0.54755	-0.522716	0.601172	0.860198	FALSE
ENSG00000188807	TMEM201	6.76703	2.96863	1.24915	2.37652	0.0174768	0.142862	FALSE
ENSG00000171608	PIK3CD	122.819	-0.4949	0.540066	-0.916369	0.359473	0.696081	FALSE
ENSG00000179840	PIK3CD-AS1	2.57356	0.943691	1.63584	0.576883	0.564018	0.841647	FALSE
ENSG00000231789	PIK3CD-AS2	10.482	0.595689	1.2713	0.468567	0.639379	0.881074	FALSE
ENSG00000171603	CLSTN1	82.3218	-0.541975	0.552632	-0.980716	0.326733	0.665384	FALSE
ENSG00000178585	CTNNBIP1	56.9232	-0.65531	0.624279	-1.04971	0.293853	0.632681	FALSE
ENSG00000285701	AL357140.4	0.288816	1.33937	5.36924	0.249453	0.80301	NA	NA
ENSG00000162441	LZIC	72.5929	-0.0616136	0.588961	-0.104614	0.916682	0.98514	FALSE
ENSG00000228150	AL357140.2	0.145432	2.55367	5.38622	0.474112	0.63542	NA	NA
ENSG00000173614	NMNAT1	22.0285	0.364092	0.783724	0.464567	0.642242	0.881771	FALSE
ENSG00000162444	RBP7	18.7665	3.55314	3.39646	1.04613	0.295501	0.634429	FALSE
ENSG00000130939	UBE4B	56.1121	-0.179872	0.539816	-0.333211	0.738975	0.923204	FALSE
ENSG00000054523	KIF1B	26.0789	-1.3054	0.834078	-1.56509	0.117563	0.406112	FALSE
ENSG00000284642	AL139424.2	0.655874	0.0027245	3.28728	0.000828799	0.999339	NA	FALSE
ENSG00000142657	PGD	188.636	1.2454	0.480621	2.59123	0.00956337	0.0980009	TRUE
ENSG00000271989	AL139424.1	0.258191	5.21124	5.41438	0.962482	0.335808	NA	NA
ENSG00000175279	CENPS	26.9933	2.84637	0.884773	3.21707	0.00129509	0.0269364	TRUE
ENSG00000241563	CORT	0.273153	4.38189	5.41304	0.809506	0.418224	NA	NA
ENSG00000160049	DFFA	71.9611	0.762543	0.575178	1.32575	0.184922	0.512695	FALSE
ENSG00000142655	PEX14	28.8345	0.522707	0.703675	0.742825	0.457588	0.774093	FALSE
ENSG00000287727	AL139423.2	0.138428	2.68862	5.38454	0.499322	0.617553	NA	NA
ENSG00000130940	CASZ1	18.2259	-2.59281	1.1001	-2.35688	0.0184291	0.147159	FALSE
ENSG00000272078	AL139423.1	1.24339	-0.660217	2.59365	-0.254551	0.79907	NA	NA
ENSG00000175262	C1orf127	0.10292	2.81379	5.38913	0.522123	0.601585	NA	NA
ENSG00000120948	TARDBP	119.124	-0.291712	0.455481	-0.640447	0.521882	0.817413	FALSE
ENSG00000009724	MASP2	0.395164	1.05568	3.83082	0.275575	0.782875	NA	NA
ENSG00000271895	AL109811.2	7.96222	-1.57771	1.10755	-1.4245	0.154301	0.469324	FALSE
ENSG00000116649	SRM	364.357	1.16276	0.431977	2.69173	0.00710828	0.0824142	TRUE
ENSG00000171824	EXOSC10	88.3337	-0.0204096	0.45463	-0.0448928	0.964193	0.995315	FALSE
ENSG00000226849	AL109811.1	0.482231	1.04845	3.56396	0.294181	0.76862	NA	NA
ENSG00000230337	EXOSC10-AS1	0.313093	3.72835	5.36009	0.695575	0.486695	NA	NA
ENSG00000198793	MTOR	62.7854	0.136774	0.680704	0.20093	0.840753	0.957072	FALSE
ENSG00000120942	UBIAD1	54.4566	-0.268453	0.582718	-0.460691	0.645021	0.883515	FALSE
ENSG00000204624	DISP3	0.325494	3.21655	4.85093	0.663078	0.507281	NA	NA
ENSG00000116661	FBXO2	22.6106	-2.89867	1.15777	-2.50367	0.0122912	0.11576	FALSE
ENSG00000132879	FBXO44	83.1504	-1.22204	0.538807	-2.26804	0.0233268	0.17067	FALSE
ENSG00000116663	FBXO6	59.944	-0.385058	0.689145	-0.558748	0.576334	0.847471	FALSE
ENSG00000116670	MAD2L2	122.709	0.617143	0.442867	1.39352	0.163464	0.48123	FALSE
ENSG00000162490	DRAXIN	1.17371	1.50267	2.60465	0.576918	0.563995	NA	NA
ENSG00000177674	AGTRAP	125.266	-0.575586	0.61781	-0.931656	0.351515	0.689651	FALSE
ENSG00000215910	C1orf167	2.62491	1.9988	2.56241	0.780049	0.435362	0.75783	FALSE
ENSG00000177000	MTHFR	75.5407	-1.32798	0.53432	-2.48537	0.0129415	0.119425	FALSE
ENSG00000011021	CLCN6	28.3437	-0.812543	0.71767	-1.1322	0.257552	0.598505	FALSE
ENSG00000175206	NPPA	0.122752	2.60905	5.38462	0.484538	0.628004	NA	NA
ENSG00000285646	AL021155.5	23.7166	-2.10592	1.16977	-1.80028	0.0718163	0.316712	FALSE
ENSG00000116685	KIAA2013	114.493	-0.783303	0.489897	-1.59892	0.109839	0.393007	FALSE
ENSG00000083444	PLOD1	20.446	0.370114	0.939494	0.39395	0.693618	0.902491	FALSE
ENSG00000116688	MFN2	32.1057	0.0750056	0.751231	0.0998437	0.920468	0.986256	FALSE
ENSG00000116691	MIIP	124.595	-1.47459	0.481042	-3.06541	0.00217373	0.0378965	TRUE
ENSG00000120949	TNFRSF8	23.2669	-1.44987	1.22295	-1.18555	0.235799	0.573512	FALSE
ENSG00000028137	TNFRSF1B	676.14	-1.5048	0.477865	-3.14901	0.00163822	0.0316527	TRUE
ENSG00000048707	VPS13D	52.8825	-1.24919	0.617208	-2.02394	0.0429768	0.242759	FALSE
ENSG00000162496	DHRS3	5.14109	3.51814	2.02534	1.73707	0.0823756	0.340691	FALSE
ENSG00000162493	PDPN	16.1854	3.41358	1.61483	2.1139	0.0345238	0.214408	FALSE
ENSG00000116731	PRDM2	261.671	-1.71575	0.485907	-3.53102	0.000413967	0.0128934	TRUE
ENSG00000189337	KAZN	6.29722	-1.38916	1.75034	-0.793652	0.427398	0.751572	FALSE
ENSG00000234593	KAZN-AS1	0.153619	2.90212	5.39179	0.538248	0.590406	NA	NA
ENSG00000171729	TMEM51	1.68886	0	4.02981	0	1	NA	FALSE
ENSG00000142621	FHAD1	2.76113	1.5344	2.38497	0.643362	0.519989	0.816104	FALSE
ENSG00000228140	AL031283.1	0.684876	3.39107	4.03314	0.840802	0.400459	NA	NA
ENSG00000142634	EFHD2	525.932	-1.02988	0.606986	-1.69672	0.0897501	0.355068	FALSE
ENSG00000132906	CASP9	35.7496	-0.179646	0.652789	-0.275197	0.783165	0.936915	FALSE
ENSG00000116138	DNAJC16	32.6222	-0.699982	0.678028	-1.03238	0.301894	0.640385	FALSE
ENSG00000272510	AL121992.3	0.363886	2.26198	4.32117	0.523465	0.600651	NA	NA
ENSG00000116771	AGMAT	31.6929	1.65138	0.931689	1.77246	0.076319	0.326509	FALSE
ENSG00000237301	AL121992.1	0.265337	2.22393	5.19	0.428502	0.668285	NA	NA
ENSG00000197312	DDI2	48.3878	-0.195638	0.590609	-0.331248	0.740457	0.923484	FALSE
ENSG00000116786	PLEKHM2	105	-0.449417	0.547626	-0.820665	0.411837	0.738386	FALSE
ENSG00000162461	SLC25A34	0.916992	3.43372	2.96659	1.15746	0.247083	NA	NA
ENSG00000233954	UQCRHL	21.6749	1.01803	0.862182	1.18076	0.237696	0.575709	FALSE
ENSG00000179743	AL450998.2	42.9798	-0.219612	0.694229	-0.316339	0.751745	0.927385	FALSE
ENSG00000065526	SPEN	197.225	-0.0350036	0.530083	-0.0660342	0.947351	0.991391	FALSE
ENSG00000116809	ZBTB17	74.7732	0.0800742	0.578585	0.138397	0.889927	0.974206	FALSE
ENSG00000185519	FAM131C	0.330944	4.55059	5.42035	0.839538	0.401167	NA	NA
ENSG00000142632	ARHGEF19	22.6082	0.0695612	0.822703	0.0845521	0.932618	0.989083	FALSE
ENSG00000288398	AL109627.1	0.629651	1.04364	3.32089	0.314263	0.753321	NA	NA
ENSG00000132881	CPLANE2	3.63026	-0.507507	1.50798	-0.336548	0.736458	0.922453	FALSE
ENSG00000037637	FBXO42	51.2026	-0.539613	0.584144	-0.923766	0.355608	0.693718	FALSE
ENSG00000055070	SZRD1	129.361	0.118138	0.477104	0.247616	0.804432	0.945136	FALSE
ENSG00000187144	SPATA21	4.87632	3.78603	1.40533	2.69404	0.00705921	0.0820931	TRUE
ENSG00000157191	NECAP2	155.323	-0.0301475	0.478426	-0.063014	0.949755	0.99184	FALSE
ENSG00000226029	LINC01772	2.14007	0.65802	2.18489	0.301168	0.763287	NA	NA
ENSG00000261135	AL137802.2	2.00325	1.85256	2.05811	0.900125	0.368053	NA	NA
ENSG00000233421	LINC01783	0.141933	3.15256	5.39133	0.584746	0.558719	NA	NA
ENSG00000219481	NBPF1	34.0287	-0.502987	0.763708	-0.658612	0.510145	0.810748	FALSE
ENSG00000058453	CROCC	35.8983	-1.04322	0.66688	-1.56434	0.117738	0.406406	FALSE
ENSG00000228549	BX284668.2	0.0667846	3.7584	5.40861	0.694893	0.487123	NA	NA
ENSG00000238142	BX284668.5	65.8301	-0.651188	0.759918	-0.856919	0.39149	0.722545	FALSE
ENSG00000272426	BX284668.6	3.78665	-1.35955	1.52599	-0.890932	0.372965	0.707992	FALSE
ENSG00000117122	MFAP2	0.0430808	4.70208	5.42431	0.866852	0.386023	NA	NA
ENSG00000159363	ATP13A2	30.7967	0.0093163	0.69137	0.0134751	0.989249	1	FALSE
ENSG00000117118	SDHB	127.104	0.394731	0.507351	0.778024	0.436555	0.758209	FALSE
ENSG00000117115	PADI2	2.49718	4.86299	3.05031	1.59426	0.110877	0.394358	FALSE
ENSG00000159339	PADI4	9.29962	3.09561	1.90131	1.62814	0.103494	0.381148	FALSE
ENSG00000179051	RCC2	90.7278	0.736246	0.545326	1.3501	0.176983	0.501857	FALSE
ENSG00000074964	ARHGEF10L	12.3954	-0.363327	1.4444	-0.251541	0.801396	0.944791	FALSE
ENSG00000159423	ALDH4A1	13.0908	0.791341	1.1728	0.674744	0.499838	0.804946	FALSE
ENSG00000169991	IFFO2	16.7866	-1.27654	1.07986	-1.18214	0.23715	0.575453	FALSE
ENSG00000272084	AL137127.1	0.227902	2.8887	5.01112	0.576458	0.564306	NA	NA
ENSG00000127481	UBR4	137.073	-0.241556	0.418043	-0.577825	0.563382	0.841415	FALSE
ENSG00000230424	EMC1-AS1	2.56362	-0.700071	1.74585	-0.40099	0.688427	0.900786	FALSE
ENSG00000127463	EMC1	34.2833	0.418316	0.657705	0.636024	0.524761	0.819197	FALSE
ENSG00000053372	MRTO4	105.308	2.38336	0.596405	3.99622	6.43628e-05	0.00360834	TRUE
ENSG00000162482	AKR7A3	0.773399	2.9836	3.81553	0.781963	0.434236	NA	NA
ENSG00000053371	AKR7A2	144.841	0.675225	0.523974	1.28866	0.197515	0.530559	FALSE
ENSG00000040487	SLC66A1	20.704	-0.664739	0.839039	-0.792262	0.428208	0.752091	FALSE
ENSG00000077549	CAPZB	632.917	0.0663705	0.362166	0.18326	0.854594	0.961177	FALSE
ENSG00000173436	MICOS10	414.917	0.917026	0.382854	2.39523	0.0166097	0.138721	FALSE
ENSG00000158747	NBL1	4.37399	5.92934	1.89265	3.13282	0.00173137	0.032378	TRUE
ENSG00000158748	HTR6	0.395214	5.06219	5.42996	0.93227	0.351197	NA	NA
ENSG00000162542	TMCO4	27.5416	-1.233	0.740809	-1.6644	0.0960322	0.367914	FALSE
ENSG00000169914	OTUD3	17.9026	0.278181	0.900921	0.308774	0.757493	0.928449	FALSE
ENSG00000117215	PLA2G2D	10.4026	1.71261	1.35779	1.26132	0.207195	0.543327	FALSE
ENSG00000158786	PLA2G2F	0.189482	5.10893	5.42937	0.94098	0.346715	NA	NA
ENSG00000227066	Z98257.1	0.752484	5.76966	4.22042	1.36708	0.1716	NA	NA
ENSG00000187980	PLA2G2C	9.86387	3.68429	1.391	2.64867	0.00808095	0.0887146	TRUE
ENSG00000225986	UBXN10-AS1	11.8959	3.19096	1.07425	2.97042	0.00297396	0.0464207	TRUE
ENSG00000162543	UBXN10	3.02781	2.53386	1.75482	1.44394	0.148756	0.461072	FALSE
ENSG00000162545	CAMK2N1	5.96818	3.48339	1.88398	1.84896	0.0644643	0.296953	FALSE
ENSG00000090432	MUL1	33.9626	0.883834	0.696463	1.26903	0.20443	0.540033	FALSE
ENSG00000158825	CDA	35.9795	1.76991	1.44673	1.22338	0.221185	0.558751	FALSE
ENSG00000158828	PINK1	33.6612	-2.28527	0.794686	-2.87568	0.00403152	0.0564455	TRUE
ENSG00000117242	PINK1-AS	1.75149	0.39798	2.18164	0.182423	0.855251	NA	FALSE
ENSG00000244038	DDOST	446.535	-0.189163	0.506418	-0.373531	0.708753	0.909968	FALSE
ENSG00000189410	SH2D5	0.0407572	4.67245	5.42467	0.861334	0.389054	NA	NA
ENSG00000127483	HP1BP3	468.09	-0.161024	0.379378	-0.424443	0.671243	0.892448	FALSE
ENSG00000075151	EIF4G3	101.993	-0.0908841	0.527633	-0.172249	0.863242	0.965095	FALSE
ENSG00000117298	ECE1	77.1851	-0.712103	0.644144	-1.1055	0.268941	0.608277	FALSE
ENSG00000231105	AL031728.1	2.89562	-0.745791	1.65938	-0.449439	0.653115	0.885398	FALSE
ENSG00000142794	NBPF3	11.4048	0.892198	0.984552	0.906196	0.364832	0.70094	FALSE
ENSG00000076864	RAP1GAP	0.230045	5.06813	5.42035	0.93502	0.349778	NA	NA
ENSG00000090686	USP48	151.977	-0.00692941	0.430375	-0.0161009	0.987154	1	FALSE
ENSG00000187942	LDLRAD2	12.3743	-0.13053	1.04526	-0.124879	0.900619	0.979166	FALSE
ENSG00000142798	HSPG2	24.657	-1.01231	1.09694	-0.922846	0.356087	0.693718	FALSE
ENSG00000228397	LINC01635	1.17155	2.6747	2.38463	1.12164	0.262014	NA	NA
ENSG00000218510	LINC00339	37.6742	0.781266	0.674257	1.15871	0.246576	0.585025	FALSE
ENSG00000070831	CDC42	712.211	-0.565227	0.286596	-1.97221	0.0485854	0.25765	FALSE
ENSG00000285752	CDC42-AS1	0.73387	0.791572	3.06121	0.258581	0.795958	NA	NA
ENSG00000230068	CDC42-IT1	0.809156	0.0075288	3.05659	0.00246314	0.998035	NA	FALSE
ENSG00000162552	WNT4	1.04777	4.95211	4.1993	1.17927	NA	NA	NA
ENSG00000285873	AL445253.1	0.0587683	4.62576	5.42526	0.852634	0.393862	NA	NA
ENSG00000184677	ZBTB40	44.4812	-0.491336	0.827407	-0.593826	0.552628	0.835368	FALSE
ENSG00000173372	C1QA	509.653	1.72351	1.8438	0.934761	0.349912	0.688313	FALSE
ENSG00000159189	C1QC	298.769	3.85107	2.95701	1.30235	0.192797	0.524163	FALSE
ENSG00000173369	C1QB	466.993	3.57899	2.46791	1.45021	0.147	0.457843	FALSE
ENSG00000133216	EPHB2	1.08126	5.01095	5.40811	0.926561	0.354154	NA	NA
ENSG00000227868	TEX46	0.106095	5.04596	5.43017	0.929245	0.352762	NA	NA
ENSG00000004487	KDM1A	76.6813	0.292141	0.462367	0.631839	0.527492	0.820379	FALSE
ENSG00000240553	AL031428.1	0.0567737	3.03148	5.39285	0.562129	0.574028	NA	NA
ENSG00000169641	LUZP1	35.2483	-0.242361	0.770496	-0.314552	0.753102	0.927385	FALSE
ENSG00000261326	LINC01355	4.18724	0.627664	1.66732	0.376452	0.706581	0.909092	FALSE
ENSG00000125944	HNRNPR	332.604	0.768734	0.326667	2.35326	0.0186095	0.147985	FALSE
ENSG00000125945	ZNF436	3.14108	0.546415	1.48015	0.369163	0.712006	0.911296	FALSE
ENSG00000249087	ZNF436-AS1	2.88759	-0.364168	1.70463	-0.213634	0.830832	0.954076	FALSE
ENSG00000204219	TCEA3	9.52995	5.80918	1.76741	3.28683	0.00101323	0.0231459	TRUE
ENSG00000088280	ASAP3	0.218337	3.53674	5.13832	0.688306	0.49126	NA	NA
ENSG00000007968	E2F2	10.8928	3.24003	1.42038	2.2811	0.0225427	0.167215	FALSE
ENSG00000235052	AL021154.1	2.31732	2.97536	3.06508	0.97073	0.331683	0.669988	FALSE
ENSG00000117318	ID3	431.219	-0.397289	0.681577	-0.582897	0.559963	0.83985	FALSE
ENSG00000285802	AL450043.1	0.814877	2.14953	3.34665	0.642291	0.520684	NA	NA
ENSG00000197880	MDS2	27.591	-2.47279	1.10273	-2.24243	0.0249334	0.176847	FALSE
ENSG00000142676	RPL11	9544.01	0.0138853	0.537665	0.0258252	0.979397	0.998499	FALSE
ENSG00000236810	ELOA-AS1	21.2893	0.201994	0.974974	0.207179	0.83587	0.955452	FALSE
ENSG00000011007	ELOA	61.8599	-0.470486	0.597292	-0.787699	0.430873	0.753492	FALSE
ENSG00000057757	PITHD1	131.347	0.546523	0.466628	1.17122	0.241511	0.579884	FALSE
ENSG00000011009	LYPLA2	123.598	0.301638	0.474786	0.635314	0.525224	0.819626	FALSE
ENSG00000117308	GALE	17.9817	2.18008	0.906902	2.40388	0.0162222	0.136645	FALSE
ENSG00000117305	HMGCL	44.8754	0.402134	0.684004	0.587911	0.556592	0.83769	FALSE
ENSG00000179163	FUCA1	37.1935	0.288729	0.755625	0.382106	0.702383	0.907129	FALSE
ENSG00000188822	CNR2	106.408	-1.1095	0.546073	-2.03178	0.0421756	0.240435	FALSE
ENSG00000189266	PNRC2	219.858	-0.0981911	0.393017	-0.249839	0.802712	0.944791	FALSE
ENSG00000188529	SRSF10	470.523	0.181759	0.371014	0.489897	0.624207	0.872684	FALSE
ENSG00000142661	MYOM3	0.042119	5.0124	5.43061	0.92299	0.356013	NA	NA
ENSG00000142677	IL22RA1	0.877443	2.68475	3.2669	0.821803	0.411189	NA	NA
ENSG00000185436	IFNLR1	36.8687	-0.0321607	0.761762	-0.0422188	0.966324	0.995622	FALSE
ENSG00000001460	STPG1	10.9666	-1.02908	1.0072	-1.02172	0.306913	0.64574	FALSE
ENSG00000001461	NIPAL3	52.9071	-1.39741	0.635665	-2.19834	0.027925	0.189955	FALSE
ENSG00000286061	RCAN3AS	0.55643	1.96855	3.42174	0.575306	0.565084	NA	NA
ENSG00000117602	RCAN3	62.5177	-0.837601	0.7636	-1.09691	0.27268	0.611894	FALSE
ENSG00000264443	NCMAP-DT	3.80002	-0.842237	1.62575	-0.518061	0.604415	0.861447	FALSE
ENSG00000184454	NCMAP	0.223052	4.6258	5.42526	0.85264	0.393859	NA	NA
ENSG00000133226	SRRM1	458.109	-0.202612	0.382473	-0.529741	0.596292	0.85819	FALSE
ENSG00000169504	CLIC4	80.9907	-1.13192	0.73193	-1.54648	0.121988	0.414586	FALSE
ENSG00000020633	RUNX3	112.072	-0.0410824	0.692733	-0.0593048	0.952709	0.99184	FALSE
ENSG00000229162	AL445471.1	0.102801	4.57597	5.42591	0.843355	0.39903	NA	NA
ENSG00000117614	SYF2	250.985	-0.986443	0.46178	-2.13618	0.032665	0.207609	FALSE
ENSG00000284602	AL031432.4	5.53962	-0.064989	1.49311	-0.0435259	0.965282	0.995392	FALSE
ENSG00000284657	AL031432.5	0.526432	3.15806	3.55976	0.887156	0.374995	NA	NA
ENSG00000117616	RSRP1	520.207	-1.98064	0.390251	-5.07531	3.86874e-07	0.000101589	TRUE
ENSG00000272432	AL031432.3	0.17608	3.22473	5.39471	0.597757	0.550002	NA	NA
ENSG00000183726	TMEM50A	297.868	-0.100933	0.404839	-0.249316	0.803116	0.944791	FALSE
ENSG00000188672	RHCE	0.886087	1.26238	2.84288	0.444049	0.657007	NA	NA
ENSG00000204178	MACO1	52.6989	-0.958108	0.620068	-1.54517	0.122306	0.414586	FALSE
ENSG00000157978	LDLRAP1	58.3481	-2.71272	0.826163	-3.28351	0.00102523	0.0233014	TRUE
ENSG00000117643	MAN1C1	1.67067	1.39602	2.76267	0.505315	0.613338	NA	NA
ENSG00000162430	SELENON	32.6643	-2.50784	1.03188	-2.43036	0.0150837	0.131301	FALSE
ENSG00000228172	AL020996.1	0.880568	1.82652	3.05013	0.598833	0.549284	NA	NA
ENSG00000117640	MTFR1L	45.522	-0.313892	0.592758	-0.529545	0.596428	0.85819	FALSE
ENSG00000127423	AUNIP	1.76514	5.40383	2.59085	2.08573	0.0370027	NA	NA
ENSG00000236528	AL033528.2	0.783224	0.658506	2.85081	0.230989	0.817323	NA	NA
ENSG00000182749	PAQR7	5.79582	-0.277757	1.46338	-0.189805	0.849462	0.960076	FALSE
ENSG00000117632	STMN1	364.121	2.10837	0.684523	3.08006	0.0020696	0.0367367	TRUE	STMN1
ENSG00000158006	PAFAH2	14.3684	-0.119918	1.14006	-0.105185	0.916229	0.984977	FALSE
ENSG00000158008	EXTL1	0.081031	3.60616	5.40358	0.667364	0.504539	NA	NA
ENSG00000175087	PDIK1L	9.22641	-0.372092	1.14274	-0.325615	0.744715	0.92488	FALSE
ENSG00000236782	AL391650.1	0.738832	1.0111	2.91096	0.347341	0.728335	NA	NA
ENSG00000142684	ZNF593	113.112	1.15477	0.489507	2.35904	0.018322	0.147058	FALSE
ENSG00000142675	CNKSR1	2.81483	2.6052	1.83169	1.42229	0.154942	0.470278	FALSE
ENSG00000130695	CEP85	17.659	0.965308	0.91158	1.05894	0.289627	0.628437	FALSE
ENSG00000142669	SH3BGRL3	2997.44	-1.05795	0.37343	-2.83307	0.00461033	0.0623087	TRUE
ENSG00000158062	UBXN11	100.25	0.461859	0.632029	0.730756	0.464928	0.778761	FALSE
ENSG00000169442	CD52	2917.9	-0.86763	0.487427	-1.78002	0.0750728	0.324271	FALSE
ENSG00000176092	CRYBG2	1.80528	1.25085	2.29888	0.544113	0.586364	NA	NA
ENSG00000176083	ZNF683	25.5286	-1.28303	1.41434	-0.907158	0.364323	0.700482	FALSE
ENSG00000117682	DHDDS	35.83	0.199338	0.647093	0.308052	0.758043	0.928744	FALSE
ENSG00000225891	AL513365.2	0.252581	2.25012	5.38193	0.418087	0.675883	NA	NA
ENSG00000198830	HMGN2	1019.32	1.37471	0.47446	2.89741	0.00376257	0.0537996	TRUE
ENSG00000117676	RPS6KA1	129.131	-0.537649	0.462032	-1.16366	0.244561	0.582608	FALSE
ENSG00000260063	AL512408.1	0.589444	2.50882	3.22952	0.77684	0.437253	NA	NA
ENSG00000117713	ARID1A	145.015	0.0144156	0.430624	0.033476	0.973295	0.997291	FALSE
ENSG00000060642	PIGV	19.7778	0.124409	0.940088	0.132337	0.894717	0.977224	FALSE
ENSG00000204160	ZDHHC18	48.5499	-0.368749	0.659168	-0.559416	0.575878	0.847461	FALSE
ENSG00000175793	SFN	4.50158	0.689217	1.74941	0.393971	0.693602	0.902491	FALSE
ENSG00000142751	GPN2	27.3623	-0.0223976	0.729227	-0.0307142	0.975497	0.997852	FALSE
ENSG00000226698	AL034380.1	0.0936411	2.54159	5.38736	0.47177	0.637091	NA	NA
ENSG00000198746	GPATCH3	31.4547	-0.393286	0.654801	-0.600619	0.548094	0.832789	FALSE
ENSG00000090273	NUDC	231.312	1.01952	0.428845	2.37736	0.017437	0.142623	FALSE
ENSG00000175707	KDF1	7.38672	0.287935	1.45024	0.198543	0.842621	0.958282	FALSE
ENSG00000253368	TRNP1	1.67691	4.69201	3.05152	1.5376	0.124147	NA	NA
ENSG00000090020	SLC9A1	26.2911	-0.2094	0.828099	-0.252868	0.80037	0.944791	FALSE
ENSG00000142784	WDTC1	43.3838	-0.71583	0.717882	-0.997142	0.318696	0.657178	FALSE
ENSG00000186501	TMEM222	60.2758	-0.220329	0.564741	-0.390142	0.696431	0.903849	FALSE
ENSG00000142765	SYTL1	262.834	-1.01717	0.528651	-1.92408	0.0543439	0.271027	FALSE
ENSG00000142733	MAP3K6	32.4794	-1.11812	0.740142	-1.51068	0.130869	0.430363	FALSE
ENSG00000174950	CD164L2	0.902303	0	4.74876	0	1	NA	FALSE
ENSG00000181773	GPR3	0.247056	2.04046	5.37462	0.379647	0.704207	NA	NA
ENSG00000158195	WASF2	515.11	-0.453033	0.419673	-1.07949	0.28037	0.619539	FALSE
ENSG00000237429	BX293535.1	3.1536	0.176521	2.25196	0.0783855	0.937521	0.990038	FALSE
ENSG00000126705	AHDC1	17.8454	0.415693	0.925496	0.449157	0.653318	0.885398	FALSE
ENSG00000000938	FGR	343.573	-0.912067	1.00995	-0.903084	0.366481	0.702298	FALSE
ENSG00000233975	LINC02574	0.144546	3.82269	5.40778	0.706886	0.479637	NA	NA
ENSG00000126709	IFI6	170.216	-1.16712	0.827084	-1.41113	0.158207	0.474564	FALSE
ENSG00000225886	AL445490.1	0.165277	5.35429	5.41786	0.988266	0.323022	NA	NA
ENSG00000287244	AL020997.5	2.93066	1.53815	2.18666	0.703423	0.481792	0.791516	FALSE
ENSG00000009780	FAM76A	35.071	-0.973739	0.689818	-1.41159	0.158071	0.474564	FALSE
ENSG00000117758	STX12	74.6153	-1.51453	0.528832	-2.86391	0.00418447	0.0578644	TRUE
ENSG00000270031	AL020997.3	0.178643	4.07983	5.41655	0.753216	0.45132	NA	NA
ENSG00000286433	AL020997.4	0.0476196	3.44737	5.40177	0.638193	0.523348	NA	NA
ENSG00000117751	PPP1R8	35.2731	0.563665	0.612374	0.920459	0.357333	0.695087	FALSE
ENSG00000130775	THEMIS2	189.342	-1.8209	0.648301	-2.80872	0.00497385	0.0656754	TRUE
ENSG00000117748	RPA2	171.218	0.602061	0.483683	1.24474	0.213226	0.550203	FALSE
ENSG00000130768	SMPDL3B	0.497411	5.01043	4.93219	1.01586	0.309694	NA	NA
ENSG00000158156	XKR8	28.3172	-0.0409717	0.785199	-0.05218	0.958385	0.993475	FALSE
ENSG00000158161	EYA3	34.1928	-0.507237	0.687068	-0.738263	0.460355	0.77581	FALSE
ENSG00000169403	PTAFR	18.449	2.27206	1.42912	1.58983	0.111872	0.395925	FALSE
ENSG00000126698	DNAJC8	306.883	0.466314	0.402141	1.15958	0.246221	0.584595	FALSE
ENSG00000130770	ATP5IF1	530.434	0.019188	0.367045	0.0522769	0.958308	0.993475	FALSE
ENSG00000270605	AL353622.1	7.13977	-0.839851	1.14823	-0.731434	0.464514	0.778741	FALSE
ENSG00000271398	AL353622.2	0.121397	2.88069	5.39053	0.534399	0.593065	NA	NA
ENSG00000130766	SESN2	19.5832	-1.53462	1.09921	-1.39612	0.162679	0.480323	FALSE
ENSG00000130772	MED18	19.3806	-0.29876	0.90126	-0.331492	0.740273	0.923484	FALSE
ENSG00000204138	PHACTR4	64.1917	-0.307807	0.591557	-0.520334	0.602831	0.860958	FALSE
ENSG00000180198	RCC1	32.718	2.68358	0.782279	3.43046	0.000602562	0.0162801	TRUE
ENSG00000242125	SNHG3	142.893	1.13678	0.591441	1.92205	0.0545992	0.271784	FALSE
ENSG00000180098	TRNAU1AP	76.5986	-0.0805252	0.509703	-0.157985	0.874469	0.967915	FALSE
ENSG00000197989	SNHG12	84.4786	0.230887	0.514445	0.448809	0.653569	0.885398	FALSE
ENSG00000120656	TAF12	97.1498	0.336869	0.490742	0.686447	0.492431	0.799449	FALSE
ENSG00000188060	RAB42	0.538555	4.57871	4.32787	1.05796	0.290074	NA	NA
ENSG00000229388	LINC01715	3.66879	-0.524985	1.67136	-0.314106	0.75344	0.927385	FALSE
ENSG00000270103	AL360012.1	5.62405	-1.28767	1.57758	-0.816233	0.414367	0.739798	FALSE
ENSG00000162419	GMEB1	44.7307	0.26631	0.627109	0.424662	0.671083	0.892364	FALSE
ENSG00000198492	YTHDF2	192.748	0.186999	0.358496	0.521619	0.601935	0.860641	FALSE
ENSG00000159023	EPB41	236.747	-1.74863	0.450423	-3.88219	0.000103521	0.00481117	TRUE
ENSG00000253304	TMEM200B	0.0891307	3.39982	5.40075	0.62951	0.529016	NA	NA
ENSG00000116350	SRSF4	274.068	-0.188575	0.383327	-0.491944	0.622759	0.871734	FALSE
ENSG00000116353	MECR	40.3979	1.41221	0.700338	2.01647	0.0437511	0.244826	FALSE
ENSG00000060656	PTPRU	0.256432	5.01242	5.43061	0.922994	0.35601	NA	NA
ENSG00000162510	MATN1	2.50252	1.22213	2.01845	0.605477	0.544862	0.831515	FALSE
ENSG00000186056	MATN1-AS1	8.47478	-1.28453	1.24812	-1.02917	0.303398	0.641757	FALSE
ENSG00000287510	AL137857.1	5.94637	-0.658707	1.69857	-0.3878	0.698164	0.904698	FALSE
ENSG00000162511	LAPTM5	1852.85	-1.07784	0.489177	-2.20338	0.0275683	0.188099	FALSE
ENSG00000162512	SDC3	9.285	-0.853454	1.62093	-0.526523	0.598525	0.858833	FALSE
ENSG00000134644	PUM1	118.364	-0.312683	0.454826	-0.687479	0.491781	0.799144	FALSE
ENSG00000060688	SNRNP40	126.339	0.881463	0.516981	1.70502	0.0881908	0.351984	FALSE
ENSG00000121766	ZCCHC17	87.3787	0.349233	0.479598	0.728178	0.466504	0.78031	FALSE
ENSG00000121769	FABP3	0.617408	5.41353	5.41302	1.00009	0.317265	NA	NA
ENSG00000168528	SERINC2	1.22135	4.48534	3.17768	1.41152	0.158093	NA	NA
ENSG00000284543	LINC01226	0.112097	5.16703	5.42867	0.951805	0.341196	NA	NA
ENSG00000162517	PEF1	127.983	0.377871	0.485378	0.778507	0.43627	0.758098	FALSE
ENSG00000235790	AC114488.2	0.276102	2.28995	5.09406	0.449534	0.653046	NA	NA
ENSG00000264078	AC114488.3	0.0692392	5.10891	5.42937	0.940975	0.346717	NA	NA
ENSG00000084636	COL16A1	0.0564288	5.07809	5.42976	0.935232	0.349669	NA	NA
ENSG00000121753	ADGRB2	0.301889	4.28801	4.99789	0.857963	0.390913	NA	NA
ENSG00000134668	SPOCD1	0.756883	1.75395	3.60518	0.486509	0.626606	NA	NA
ENSG00000203620	AL354919.1	0.429065	4.55532	4.08934	1.11395	0.2653	NA	NA
ENSG00000269967	AL136115.2	0.190897	2.34592	5.38357	0.435756	0.663014	NA	NA
ENSG00000184007	PTP4A2	564.538	-0.742124	0.361595	-2.05237	0.0401341	0.234377	FALSE
ENSG00000121774	KHDRBS1	462.774	0.138711	0.344783	0.402314	0.687453	0.900037	FALSE
ENSG00000203325	AL445248.1	0.126893	2.58653	5.38746	0.480102	0.631155	NA	NA
ENSG00000121775	TMEM39B	35.0898	0.4352	0.702948	0.619108	0.535845	0.825496	FALSE
ENSG00000025800	KPNA6	57.0899	-0.0722833	0.533669	-0.135446	0.892259	0.975727	FALSE
ENSG00000084652	TXLNA	67.9608	-0.561746	0.697111	-0.80582	0.420347	0.745749	FALSE
ENSG00000160050	CCDC28B	17.8538	1.11733	1.01112	1.10504	0.269142	0.608622	FALSE
ENSG00000224066	AL049795.1	0.26526	2.71832	4.76583	0.570376	0.568422	NA	NA
ENSG00000160051	IQCC	2.8076	3.96973	1.94868	2.03714	0.0416359	0.238998	FALSE
ENSG00000222046	DCDC2B	0.516258	1.70217	3.73557	0.455666	0.64863	NA	NA
ENSG00000160055	TMEM234	26.5868	-0.48335	0.769735	-0.627943	0.530041	0.822222	FALSE
ENSG00000084623	EIF3I	338.324	0.897629	0.406246	2.20957	0.0271351	0.186363	FALSE
ENSG00000183615	FAM167B	1.71143	-0.933424	2.12802	-0.438636	0.660925	NA	NA
ENSG00000182866	LCK	259.779	-0.106199	0.630385	-0.168468	0.866215	0.965767	FALSE
ENSG00000116478	HDAC1	267.145	0.105275	0.439447	0.239562	0.81067	0.947495	FALSE
ENSG00000175130	MARCKSL1	217.164	2.02502	0.646376	3.13288	0.00173099	0.032378	TRUE
ENSG00000162526	TSSK3	1.05733	0.429348	3.1143	0.137863	0.890348	NA	FALSE
ENSG00000225828	FAM229A	4.88951	-0.864727	1.41524	-0.611011	0.541192	0.830039	FALSE
ENSG00000160058	BSDC1	67.9686	-1.22883	0.628659	-1.95468	0.0506212	0.261965	FALSE
ENSG00000160062	ZBTB8A	1.31996	1.18937	2.3031	0.516423	0.605559	NA	NA
ENSG00000176261	ZBTB8OS	116.859	0.235297	0.453431	0.518926	0.603812	0.861255	FALSE
ENSG00000162521	RBBP4	364.018	0.185177	0.370182	0.500233	0.616911	0.868888	FALSE
ENSG00000162520	SYNC	128.794	0.0246803	0.435296	0.0566978	0.954786	0.992444	FALSE
ENSG00000162522	KIAA1522	0.960277	4.33859	3.21393	1.34993	0.177038	NA	NA
ENSG00000134684	YARS	121.453	0.298892	0.446867	0.668861	0.503584	0.807018	FALSE
ENSG00000116497	S100PBP	62.8141	-0.947201	0.594535	-1.59318	0.11112	0.394672	FALSE
ENSG00000160097	FNDC5	0.027408	0	5.43084	0	1	NA	FALSE
ENSG00000121900	TMEM54	4.92216	2.02792	1.6018	1.26603	0.205503	0.541479	FALSE
ENSG00000116514	RNF19B	29.0677	-0.904819	1.05131	-0.860661	0.389425	0.721546	FALSE
ENSG00000236065	AL020995.1	0.155669	2.20241	5.38254	0.409177	0.68241	NA	NA
ENSG00000004455	AK2	170.167	0.649567	0.414046	1.56883	0.116689	0.404655	FALSE
ENSG00000142920	AZIN2	1.50863	4.03297	2.82263	1.4288	0.153063	NA	NA
ENSG00000116525	TRIM62	11.2661	-2.17682	1.09335	-1.99096	0.0464851	0.252404	FALSE
ENSG00000160094	ZNF362	21.4676	1.97065	0.975282	2.0206	0.0433216	0.243816	FALSE
ENSG00000225313	AL513327.1	0.173091	2.55895	5.38713	0.475012	0.634778	NA	NA
ENSG00000134686	PHC2	79.9771	0.286092	0.67553	0.423507	0.671925	0.892826	FALSE
ENSG00000121903	ZSCAN20	1.20659	2.11103	2.62118	0.805375	0.420603	NA	NA
ENSG00000163866	SMIM12	90.972	0.338596	0.470135	0.720211	0.471395	0.783583	FALSE
ENSG00000116544	DLGAP3	8.47434	2.46097	1.41774	1.73583	0.082593	0.341305	FALSE
ENSG00000243749	TMEM35B	102.338	0.71928	0.504346	1.42616	0.153821	0.468567	FALSE
ENSG00000163867	ZMYM6	35.5998	-1.65944	0.723135	-2.29478	0.0217456	0.163001	FALSE
ENSG00000197056	ZMYM1	14.6183	-0.164792	0.942248	-0.174892	0.861164	0.964134	FALSE
ENSG00000116560	SFPQ	579.587	0.356455	0.357215	0.997873	0.318341	0.657086	FALSE
ENSG00000146463	ZMYM4	55.8613	-0.235908	0.577843	-0.408256	0.683085	0.897813	FALSE
ENSG00000227409	ZMYM4-AS1	3.77044	-1.60098	1.80755	-0.885722	0.375767	0.710113	FALSE
ENSG00000142687	KIAA0319L	67.7178	-0.388111	0.546844	-0.709729	0.477872	0.789329	FALSE
ENSG00000020129	NCDN	23.47	0.444155	0.780466	0.569089	0.569296	0.843609	FALSE
ENSG00000239636	AC004865.2	25.0463	-1.45657	0.784361	-1.85701	0.0633093	0.294546	FALSE
ENSG00000116819	TFAP2E	1.22839	1.21631	2.23152	0.545057	0.585715	NA	NA
ENSG00000126067	PSMB2	253.729	1.22104	0.378305	3.22765	0.0012481	0.0263215	TRUE
ENSG00000142686	C1orf216	40.7135	0.923572	0.787527	1.17275	0.240896	0.579153	FALSE
ENSG00000092853	CLSPN	30.4641	4.56435	1.14755	3.97749	6.96458e-05	0.00379386	TRUE
ENSG00000134698	AGO4	39.0836	-0.83231	0.75151	-1.10752	0.26807	0.607549	FALSE
ENSG00000092847	AGO1	32.113	0.161727	0.741732	0.21804	0.827398	0.953241	FALSE
ENSG00000126070	AGO3	89.3872	-0.44616	0.467967	-0.953402	0.340386	0.679006	FALSE
ENSG00000092850	TEKT2	0.0469381	5.09365	5.42956	0.938133	0.348176	NA	NA
ENSG00000116863	ADPRHL2	76.0793	0.361259	0.557217	0.648328	0.516773	0.813904	FALSE
ENSG00000171812	COL8A2	4.37373	2.30883	1.76484	1.30823	0.190795	0.521247	FALSE
ENSG00000054116	TRAPPC3	137.777	0.104033	0.390982	0.266081	0.790177	0.939964	FALSE
ENSG00000116871	MAP7D1	144.083	-0.245984	0.453953	-0.541872	0.587907	0.853505	FALSE
ENSG00000054118	THRAP3	341.691	-0.553447	0.412841	-1.34058	0.180057	0.505987	FALSE
ENSG00000214193	SH3D21	39.1338	-0.726445	0.752664	-0.965165	0.334462	0.673134	FALSE
ENSG00000142694	EVA1B	28.3317	-1.74242	1.12756	-1.54531	0.122272	0.414586	FALSE
ENSG00000286379	AL591845.1	2.91852	-1.90227	1.93595	-0.982601	0.325804	0.664497	FALSE
ENSG00000196182	STK40	70.9999	-1.17191	0.553308	-2.11801	0.0341741	0.213172	FALSE
ENSG00000181817	LSM10	228.304	-1.15087	0.445705	-2.58213	0.00981926	0.0997118	TRUE
ENSG00000116885	OSCP1	0.664794	4.8669	3.32601	1.46328	0.14339	NA	NA
ENSG00000116898	MRPS15	199.896	1.05171	0.396789	2.65054	0.00803624	0.0884118	TRUE
ENSG00000119535	CSF3R	78.2278	1.7317	1.21693	1.42301	0.154733	0.470069	FALSE
ENSG00000163873	GRIK3	0.394937	6.52324	5.418	1.20399	0.228592	NA	NA
ENSG00000233621	LINC01137	6.15648	-0.143423	1.23519	-0.116115	0.907562	0.981834	FALSE
ENSG00000163874	ZC3H12A	54.937	0.0594103	0.792958	0.0749224	0.940276	0.990525	FALSE
ENSG00000163875	MEAF6	193.009	-0.430462	0.431241	-0.998195	0.318185	0.65706	FALSE
ENSG00000163877	SNIP1	37.7525	-0.737716	0.681189	-1.08298	0.278816	0.617818	FALSE
ENSG00000163879	DNALI1	3.01833	2.68514	1.8126	1.48137	0.138508	0.444142	FALSE
ENSG00000134697	GNL2	110.868	0.553492	0.474434	1.16664	0.243358	0.581285	FALSE
ENSG00000169218	RSPO1	0.518124	4.8628	5.27744	0.921432	0.356825	NA	NA
ENSG00000116922	C1orf109	22.8803	0.943673	0.836623	1.12795	0.259339	0.599658	FALSE
ENSG00000134690	CDCA8	27.6145	5.00476	1.22724	4.07806	4.54123e-05	0.002866	TRUE
ENSG00000183317	EPHA10	3.44003	-1.51278	1.69085	-0.894685	0.370956	0.706239	FALSE
ENSG00000185090	MANEAL	9.88825	1.61679	1.19741	1.35024	0.17694	0.501839	FALSE
ENSG00000233728	AL929472.3	0.180554	2.99218	5.38618	0.555528	0.578533	NA	NA
ENSG00000196449	YRDC	52.4175	0.302498	0.661809	0.457077	0.647616	0.884041	FALSE
ENSG00000197982	C1orf122	177.149	-0.466534	0.445743	-1.04664	0.295264	0.634224	FALSE
ENSG00000188786	MTF1	52.0597	-0.622489	0.587444	-1.05966	0.289301	0.627972	FALSE
ENSG00000204084	INPP5B	37.7745	-0.196365	0.659207	-0.297881	0.765794	0.931123	FALSE
ENSG00000183431	SF3A3	155.28	0.438095	0.49045	0.893252	0.371722	0.706929	FALSE
ENSG00000183386	FHL3	32.4864	1.43542	0.923798	1.55383	0.120226	0.411063	FALSE
ENSG00000183520	UTP11	43.0101	1.35473	0.739294	1.83246	0.066883	0.30423	FALSE
ENSG00000185668	POU3F1	6.53374	4.32198	2.17724	1.98508	0.0471359	0.253824	FALSE
ENSG00000224592	MIR3659HG	0.250976	5.06224	5.42996	0.932279	0.351192	NA	NA
ENSG00000238063	LINC01685	0.597237	2.55199	5.19116	0.491603	0.623	NA	NA
ENSG00000116954	RRAGC	76.6654	0.114161	0.509978	0.223854	0.822871	0.951789	FALSE
ENSG00000228436	AL139260.1	10.9385	0.747239	0.942688	0.792668	0.427971	0.751939	FALSE
ENSG00000214114	MYCBP	63.4928	0.368221	0.625297	0.588874	0.555946	0.837561	FALSE
ENSG00000131233	GJA9	0.195734	1.9973	5.37804	0.371382	0.710353	NA	NA
ENSG00000158315	RHBDL2	0.0748813	3.04259	5.39	0.564489	0.572422	NA	NA
ENSG00000174574	AKIRIN1	129.208	-0.401839	0.467152	-0.860189	0.389685	0.721619	FALSE
ENSG00000168653	NDUFS5	471.642	1.0897	0.400725	2.71932	0.00654167	0.0784475	TRUE
ENSG00000127603	MACF1	149.569	-0.605359	0.507276	-1.19335	0.232732	0.57148	FALSE
ENSG00000287422	AL442071.2	0.358616	1.93442	4.0868	0.473334	0.635975	NA	NA
ENSG00000183682	BMP8A	1.76309	0.423678	2.03731	0.207959	0.835261	NA	FALSE
ENSG00000090621	PABPC4	125.76	0.914519	0.511003	1.78966	0.0735092	0.320899	FALSE
ENSG00000228060	PABPC4-AS1	0.322256	3.06602	4.8414	0.633291	0.526544	NA	NA
ENSG00000116981	NT5C1A	0.0892226	5.15291	5.42884	0.949173	0.342533	NA	NA
ENSG00000116983	HPCAL4	0.893938	4.91303	3.85254	1.27527	0.202214	NA	NA
ENSG00000084072	PPIE	92.1343	0.39256	0.470425	0.834479	0.404011	0.732511	FALSE
ENSG00000116985	BMP8B	12.4059	2.32813	1.19286	1.95172	0.0509718	0.262567	FALSE
ENSG00000198754	OXCT2	4.90985	6.11554	1.94697	3.14105	0.00168345	0.0320379	TRUE
ENSG00000261798	AL033527.3	6.04063	0.198767	1.43467	0.138546	0.889809	0.974206	FALSE
ENSG00000284719	AL033527.4	13.2847	-1.23379	0.974593	-1.26595	0.20553	0.541479	FALSE
ENSG00000284678	LINC02811	0.699669	2.64809	3.76165	0.703972	0.48145	NA	NA
ENSG00000043514	TRIT1	21.6243	0.387773	0.803696	0.482487	0.62946	0.876476	FALSE
ENSG00000116990	MYCL	5.24556	3.70831	1.77667	2.08722	0.0368679	0.222993	FALSE
ENSG00000236546	AL033527.2	0.171832	3.79123	5.40818	0.701017	0.483292	NA	NA
ENSG00000168389	MFSD2A	15.8337	1.36561	1.19163	1.146	0.251796	0.591053	FALSE
ENSG00000131236	CAP1	584.131	0.17542	0.319307	0.549377	0.582747	0.850568	FALSE
ENSG00000131238	PPT1	170.474	1.23258	0.470155	2.62164	0.00875088	0.0936608	TRUE
ENSG00000117000	RLF	66.2987	-0.443808	0.61056	-0.726887	0.467295	0.780954	FALSE
ENSG00000259943	AL050341.2	18.1798	0.662231	0.965337	0.686011	0.492706	0.799449	FALSE
ENSG00000084073	ZMPSTE24	50.7719	0.126569	0.671907	0.188373	0.850584	0.960235	FALSE
ENSG00000049089	COL9A2	137.417	-1.40321	1.10079	-1.27473	0.202406	0.538268	FALSE
ENSG00000084070	SMAP2	421.301	-0.833768	0.473339	-1.76146	0.0781606	0.329568	FALSE
ENSG00000284677	AL031985.4	0.0515302	5.07808	5.42976	0.935232	0.349669	NA	NA
ENSG00000187801	ZFP69B	5.13998	1.5246	1.50619	1.01222	0.311432	0.650973	FALSE
ENSG00000260920	AL031985.3	1.16639	2.5096	2.36247	1.06228	0.28811	NA	NA
ENSG00000187815	ZFP69	6.77298	0.0470821	1.1557	0.0407389	0.967504	0.995633	FALSE
ENSG00000238287	AL603839.3	3.24952	0.480942	1.60952	0.29881	0.765085	0.930929	FALSE
ENSG00000164002	EXO5	12.2064	0.759973	0.947269	0.802277	0.422393	0.747212	FALSE
ENSG00000117010	ZNF684	9.69736	-0.300209	0.980298	-0.306243	0.75942	0.929162	FALSE
ENSG00000117016	RIMS3	2.87252	1.115	1.66258	0.670644	0.502448	0.806445	FALSE
ENSG00000272145	NFYC-AS1	3.99781	0.522549	1.47092	0.355253	0.7224	0.916535	FALSE
ENSG00000066136	NFYC	111.137	-0.212559	0.467143	-0.455019	0.649096	0.884568	FALSE
ENSG00000117013	KCNQ4	0.724166	0.266388	2.86877	0.0928579	0.926016	NA	FALSE
ENSG00000179862	CITED4	18.7499	2.1965	1.45299	1.51171	0.130607	0.430135	FALSE
ENSG00000171793	CTPS1	37.0683	1.34556	0.759708	1.77115	0.0765361	0.327022	FALSE
ENSG00000281207	SLFNL1-AS1	0.405487	3.8503	3.87817	0.992814	0.3208	NA	NA
ENSG00000171790	SLFNL1	0.372219	2.67589	4.6228	0.578847	0.562692	NA	NA
ENSG00000010803	SCMH1	20.374	0.524952	0.844409	0.62168	0.534153	0.824484	FALSE
ENSG00000235358	AC093151.3	0.0302543	4.35691	5.42265	0.803465	0.421706	NA	NA
ENSG00000204060	FOXO6	0.0574477	5.07809	5.42976	0.935232	0.349669	NA	NA
ENSG00000127124	HIVEP3	100.183	0.726689	0.548829	1.32407	0.185479	0.514031	FALSE
ENSG00000198815	FOXJ3	53.0708	-0.694097	0.660834	-1.05033	0.293564	0.632491	FALSE
ENSG00000177181	RIMKLA	0.895209	5.85637	3.24509	1.80469	0.0711237	NA	NA
ENSG00000066185	ZMYND12	2.46278	1.33283	1.97673	0.674263	0.500144	0.805106	FALSE
ENSG00000127125	PPCS	193.127	-0.928026	0.389471	-2.38279	0.0171822	0.141441	FALSE
ENSG00000186409	CCDC30	5.50063	-1.61891	1.36522	-1.18583	0.23569	0.573445	FALSE
ENSG00000171960	PPIH	130.05	0.999357	0.487357	2.05057	0.0403091	0.234788	FALSE
ENSG00000285728	AC098484.4	2.05337	0.402493	1.77377	0.226914	0.82049	NA	FALSE
ENSG00000234917	AC098484.2	0.219972	2.57631	5.38179	0.478708	0.632146	NA	NA
ENSG00000065978	YBX1	1687.99	0.938062	0.29781	3.14987	0.00163342	0.0316225	TRUE
ENSG00000117385	P3H1	32.5302	-0.04136	0.732222	-0.0564856	0.954955	0.992444	FALSE
ENSG00000164008	C1orf50	41.3288	0.349228	0.655469	0.532791	0.594178	0.857153	FALSE
ENSG00000274386	TMEM269	0.0932407	3.03147	5.39285	0.562128	0.574029	NA	NA
ENSG00000177868	SVBP	88.56	0.400273	0.542626	0.73766	0.460721	0.776137	FALSE
ENSG00000164010	ERMAP	14.2942	0.223405	0.897778	0.248842	0.803483	0.944791	FALSE
ENSG00000228192	AL512353.1	1.91182	0.405271	1.91031	0.21215	0.83199	NA	FALSE
ENSG00000164011	ZNF691	16.519	0.581682	0.89949	0.646679	0.517839	0.814829	FALSE
ENSG00000117394	SLC2A1	28.4744	-1.88846	0.850821	-2.21958	0.0264475	0.183051	FALSE
ENSG00000227533	SLC2A1-AS1	1.80545	-1.19846	2.07445	-0.577723	0.563451	NA	NA
ENSG00000117395	EBNA1BP2	129.732	1.47337	0.480716	3.06495	0.00217707	0.0378965	TRUE
ENSG00000243710	CFAP57	2.12249	0.738868	2.15335	0.343124	0.731505	NA	NA
ENSG00000179178	TMEM125	2.27865	-0.879563	2.40713	-0.365399	0.714813	NA	NA
ENSG00000253313	C1orf210	0.681105	2.02711	4.39302	0.461439	0.644483	NA	NA
ENSG00000066056	TIE1	4.01994	-1.25968	1.61414	-0.780404	0.435153	0.757829	FALSE
ENSG00000234694	AL139289.2	2.534	0.966227	1.76816	0.546458	0.584751	0.851711	FALSE
ENSG00000117399	CDC20	47.4445	7.73549	2.21319	3.49517	0.000473752	0.0139788	TRUE
ENSG00000066322	ELOVL1	161.524	-0.41974	0.403812	-1.03944	0.298599	0.638072	FALSE
ENSG00000159479	MED8	74.9444	-0.427816	0.560379	-0.76344	0.445201	0.764931	FALSE
ENSG00000229431	AL139289.1	0.17869	1.70429	5.37741	0.316935	0.751293	NA	NA
ENSG00000198198	SZT2	39.5891	-0.968939	0.683223	-1.41819	0.156136	0.472409	FALSE
ENSG00000229372	SZT2-AS1	0.0552065	3.17704	5.39532	0.588851	0.555961	NA	NA
ENSG00000178922	HYI	27.5928	0.497702	1.03818	0.479397	0.631656	0.877083	FALSE
ENSG00000229348	HYI-AS1	0.0550643	3.14349	5.39577	0.582584	0.560173	NA	NA
ENSG00000142949	PTPRF	2.35128	-0.358755	2.57654	-0.139239	0.889261	0.973904	FALSE
ENSG00000066135	KDM4A	54.2918	0.407669	0.57491	0.709101	0.478262	0.789573	FALSE
ENSG00000236200	KDM4A-AS1	3.49188	1.46062	1.65509	0.8825	0.377506	0.711217	FALSE
ENSG00000126091	ST3GAL3	31.64	0.991181	0.667123	1.48575	0.137344	0.442203	FALSE
ENSG00000117407	ARTN	0.306165	4.51292	5.42077	0.832523	0.405114	NA	NA
ENSG00000237950	AL357079.1	1.10675	1.98737	2.5523	0.778657	0.436182	NA	NA
ENSG00000117408	IPO13	23.1042	-0.795883	0.729222	-1.09141	0.275091	0.614481	FALSE
ENSG00000285649	AL357079.2	0.121841	2.87984	5.38963	0.534329	0.593114	NA	NA
ENSG00000132768	DPH2	48.8788	0.700356	0.63737	1.09882	0.271846	0.611457	FALSE
ENSG00000117410	ATP6V0B	566.474	-0.841847	0.347505	-2.42254	0.0154122	0.132421	FALSE
ENSG00000117411	B4GALT2	43.3834	1.13894	0.72153	1.57851	0.114448	0.400285	FALSE
ENSG00000159214	CCDC24	60.4416	-1.80238	0.992318	-1.81633	0.069319	0.30976	FALSE
ENSG00000196517	SLC6A9	3.7734	0.048934	2.0273	0.0241376	0.980743	0.999	FALSE
ENSG00000230615	AL139220.2	1.50292	-1.38651	2.18518	-0.634506	0.525751	NA	NA
ENSG00000178028	DMAP1	65.6767	-0.11384	0.573078	-0.198647	0.842539	0.958282	FALSE
ENSG00000117419	ERI3	84.5134	0.96822	0.533744	1.81402	0.0696753	0.311042	FALSE
ENSG00000187147	RNF220	158.464	0.0233912	0.429273	0.0544903	0.956545	0.992671	FALSE
ENSG00000126106	TMEM53	10.911	-0.221298	1.07758	-0.205366	0.837286	0.955772	FALSE
ENSG00000198520	ARMH1	252.988	-1.90887	0.673968	-2.83229	0.00462163	0.0623087	TRUE
ENSG00000142945	KIF2C	18.5496	4.05343	1.39679	2.90197	0.00370829	0.0534208	TRUE
ENSG00000225721	AL592166.1	0.230651	2.27361	5.38117	0.422511	0.672652	NA	NA
ENSG00000142937	RPS8	14030.9	0.351044	0.507935	0.69112	0.48949	0.797403	FALSE
ENSG00000142959	BEST4	3.4015	0.204047	1.64365	0.124142	0.901202	0.979299	FALSE
ENSG00000173846	PLK3	79.8227	0.987178	0.630739	1.56511	0.117557	0.406112	FALSE
ENSG00000188396	TCTEX1D4	0.238811	4.04704	5.41698	0.747102	0.455002	NA	NA
ENSG00000222009	BTBD19	16.5656	2.62352	1.07326	2.44444	0.0145077	0.128591	FALSE
ENSG00000117425	PTCH2	23.2094	-2.3419	0.988651	-2.36878	0.0178466	0.144917	FALSE
ENSG00000070785	EIF2B3	39.7955	0.600983	0.636776	0.94379	0.345277	0.68269	FALSE
ENSG00000126107	HECTD3	43.1202	-0.860024	0.647072	-1.3291	0.183815	0.511421	FALSE
ENSG00000126088	UROD	71.4371	0.228823	0.553604	0.413332	0.679363	0.895931	FALSE
ENSG00000162415	ZSWIM5	7.93402	1.37993	1.25821	1.09674	0.272755	0.611959	FALSE
ENSG00000281912	LINC01144	0.821565	1.58737	2.84147	0.558643	0.576405	NA	NA
ENSG00000186603	HPDL	7.50342	4.80011	1.59034	3.0183	0.00254199	0.0416596	TRUE
ENSG00000132781	MUTYH	52.0342	-0.119914	0.623371	-0.192364	0.847457	0.959002	FALSE
ENSG00000132773	TOE1	34.7354	0.620285	0.756352	0.820101	0.412159	0.738428	FALSE
ENSG00000070759	TESK2	8.3867	-0.602772	1.13762	-0.529852	0.596215	0.85819	FALSE
ENSG00000280670	CCDC163	5.12688	2.21959	1.34962	1.6446	0.100052	0.374676	FALSE
ENSG00000132763	MMACHC	3.82799	0.858553	1.55934	0.550586	0.581917	0.850438	FALSE
ENSG00000117450	PRDX1	621.589	1.32234	0.405197	3.26346	0.00110062	0.0243603	TRUE
ENSG00000117448	AKR1A1	335.46	-0.207575	0.437917	-0.474004	0.635497	0.879783	FALSE
ENSG00000132780	NASP	265.886	0.534376	0.396067	1.34921	0.177271	0.502354	FALSE
ENSG00000159588	CCDC17	1.26311	0.605297	2.33061	0.259717	0.795082	NA	NA
ENSG00000159592	GPBP1L1	114.75	-0.273124	0.568669	-0.480287	0.631023	0.876998	FALSE
ENSG00000159596	TMEM69	45.0867	0.574109	0.641721	0.894641	0.370979	0.706239	FALSE
ENSG00000197429	IPP	24.0752	0.140623	0.884637	0.158961	0.873699	0.967813	FALSE
ENSG00000230896	AL604028.1	0.171293	2.82937	5.38811	0.525114	0.599504	NA	NA
ENSG00000086015	MAST2	20.8687	1.23836	0.885418	1.39861	0.161929	0.479532	FALSE
ENSG00000117461	PIK3R3	6.06881	2.36411	1.45548	1.62428	0.104316	0.382759	FALSE
ENSG00000117472	TSPAN1	0.186957	5.79073	5.42257	1.06789	0.285568	NA	NA
ENSG00000085998	POMGNT1	34.6348	-0.0642572	0.689296	-0.0932216	0.925728	0.987448	FALSE
ENSG00000171357	LURAP1	0.250075	5.12388	5.42919	0.943765	0.34529	NA	NA
ENSG00000085999	RAD54L	5.18937	5.70742	1.82086	3.13447	0.00172167	0.032378	TRUE
ENSG00000132128	LRRC41	83.0914	0.63717	0.516051	1.2347	0.21694	0.554436	FALSE
ENSG00000173660	UQCRH	1626.84	0.558898	0.466103	1.19909	0.230495	0.568791	FALSE
ENSG00000117481	NSUN4	52.8158	-0.845395	0.745157	-1.13452	0.256577	0.597584	FALSE
ENSG00000117480	FAAH	6.39728	-1.71213	1.54086	-1.11115	0.266505	0.606122	FALSE
ENSG00000079277	MKNK1	38.5826	-0.220251	0.671382	-0.328056	0.742869	0.924029	FALSE
ENSG00000142961	MOB3C	17.0939	-0.535205	0.962019	-0.556335	0.577982	0.848434	FALSE
ENSG00000123472	ATPAF1	64.815	1.93246	0.603992	3.19948	0.00137678	0.0283684	TRUE
ENSG00000159658	EFCAB14	119.996	-0.842338	0.443561	-1.89903	0.0575599	0.279012	FALSE
ENSG00000225506	CYP4A22-AS1	0.0562147	5.23407	5.42788	0.964293	0.334899	NA	NA
ENSG00000224805	LINC00853	0.576407	4.20559	3.95617	1.06305	0.287761	NA	NA
ENSG00000162366	PDZK1IP1	3.78283	3.84386	2.50901	1.53203	0.125516	0.421047	FALSE
ENSG00000162367	TAL1	2.70127	3.28165	2.80485	1.16999	0.242003	0.580212	FALSE
ENSG00000123473	STIL	6.11401	2.46083	1.57507	1.56237	0.118201	0.406855	FALSE
ENSG00000162368	CMPK1	199.921	-0.662698	0.464639	-1.42626	0.153792	0.468567	FALSE
ENSG00000237424	FOXD2-AS1	1.17421	1.95054	2.51035	0.776999	0.437159	NA	NA
ENSG00000186564	FOXD2	1.40342	2.4157	2.43797	0.990866	0.321751	NA	NA
ENSG00000132122	SPATA6	4.34612	4.3633	2.40841	1.81169	0.0700335	0.311915	FALSE
ENSG00000162373	BEND5	25.4204	-2.05571	1.0061	-2.04324	0.0410289	0.237132	FALSE
ENSG00000142700	DMRTA2	0.0570701	5.10891	5.42937	0.940975	0.346718	NA	NA
ENSG00000185104	FAF1	117.203	0.0913743	0.505777	0.180661	0.856634	0.962804	FALSE
ENSG00000123080	CDKN2C	63.5038	1.30233	0.658974	1.97631	0.0481201	0.256927	FALSE
ENSG00000203356	LINC01562	0.416827	2.16369	4.38327	0.493625	0.621571	NA	NA
ENSG00000123091	RNF11	52.3399	0.335705	0.701258	0.478718	0.632139	0.877414	FALSE
ENSG00000085831	TTC39A	0.125617	4.71646	5.42413	0.869533	0.384556	NA	NA
ENSG00000085832	EPS15	133.586	-1.68336	0.471423	-3.5708	0.000355894	0.0115109	TRUE
ENSG00000227070	AC104170.1	0.481706	0.829932	4.20034	0.197587	0.843369	NA	NA
ENSG00000117859	OSBPL9	80.3337	0.145262	0.523694	0.277379	0.781489	0.936242	FALSE
ENSG00000078618	NRDC	179.349	-0.0334768	0.466594	-0.0717471	0.942803	0.990942	FALSE
ENSG00000266993	AL050343.2	0.58453	0.972838	3.36102	0.289447	0.772239	NA	NA
ENSG00000272175	AL050343.3	0.228841	2.38443	5.3813	0.443095	0.657697	NA	NA
ENSG00000169213	RAB3B	0.0633587	3.77501	5.40839	0.697991	0.485183	NA	NA
ENSG00000117862	TXNDC12	123.151	0.100063	0.480458	0.208266	0.835021	0.955065	FALSE
ENSG00000198841	KTI12	8.95762	0.10703	1.30293	0.0821453	0.934531	0.98948	FALSE
ENSG00000223390	AL445685.1	0.119179	4.62575	5.42526	0.852632	0.393863	NA	NA
ENSG00000134717	BTF3L4	118.896	0.35568	0.48578	0.732184	0.464056	0.778538	FALSE
ENSG00000157077	ZFYVE9	2.16059	-0.181275	2.05647	-0.0881483	0.929759	NA	FALSE
ENSG00000154222	CC2D1B	22.9239	-0.732629	0.835109	-0.877285	0.380332	0.713321	FALSE
ENSG00000085840	ORC1	4.50149	3.76507	1.64487	2.28898	0.0220806	0.16471	FALSE
ENSG00000134748	PRPF38A	84.5407	0.826977	0.564953	1.4638	0.143249	0.452128	FALSE
ENSG00000134744	TUT4	167.57	-0.372181	0.463622	-0.802768	0.422109	0.747141	FALSE
ENSG00000116157	GPX7	62.3867	1.17838	0.778691	1.51329	0.130207	0.429334	FALSE
ENSG00000182183	SHISAL2A	29.2096	1.32397	0.858774	1.5417	0.123147	0.416002	FALSE
ENSG00000162377	COA7	12.2849	2.51207	0.975016	2.57644	0.00998235	0.100458	FALSE
ENSG00000162378	ZYG11B	20.8784	-0.381245	0.824585	-0.462348	0.643832	0.882982	FALSE
ENSG00000203995	ZYG11A	8.21016	1.53659	1.21864	1.26091	0.207343	0.54349	FALSE
ENSG00000242391	AC099677.4	0.122973	3.13652	5.38889	0.582035	0.560543	NA	NA
ENSG00000121310	ECHDC2	55.9547	-1.17429	0.617687	-1.90111	0.0572873	0.278485	FALSE
ENSG00000116171	SCP2	195.879	-0.128748	0.382589	-0.336519	0.73648	0.922453	FALSE
ENSG00000174348	PODN	0.0812997	0	5.43084	0	1	NA	FALSE
ENSG00000162383	SLC1A7	0.920152	4.91179	4.32157	1.13658	0.255716	NA	NA
ENSG00000157184	CPT2	28.0912	0.377454	0.721907	0.522856	0.601074	0.860198	FALSE
ENSG00000236723	AL606760.2	0.182184	3.04262	5.39	0.564494	0.572418	NA	NA
ENSG00000162384	CZIB	92.2661	0.310744	0.528471	0.588006	0.556529	0.83769	FALSE
ENSG00000259818	AL606760.3	0.82282	2.59726	2.81768	0.921774	0.356646	NA	NA
ENSG00000162385	MAGOH	213.894	0.71095	0.404445	1.75784	0.0787743	0.330982	FALSE
ENSG00000226754	AL606760.1	0.398953	2.53538	4.1385	0.612634	0.540119	NA	NA
ENSG00000157193	LRP8	21.2251	2.86315	1.00206	2.85726	0.00427318	0.0587889	TRUE
ENSG00000234578	AL355483.3	0.3125	4.97472	4.95633	1.00371	0.315518	NA	NA
ENSG00000228838	AL355483.1	0.468955	4.51292	4.28891	1.05223	0.292694	NA	NA
ENSG00000225675	LINC01771	2.64619	0.558105	1.65159	0.33792	0.735424	0.921973	FALSE
ENSG00000230138	LINC02812	33.5883	-1.36425	0.911288	-1.49705	0.13438	0.436207	FALSE
ENSG00000174332	GLIS1	0.158211	4.59293	5.42569	0.846515	0.397265	NA	NA
ENSG00000058804	NDC1	20.7222	1.59727	0.8182	1.95218	0.0509171	0.262504	FALSE
ENSG00000058799	YIPF1	38.8174	-0.497496	0.656638	-0.757642	0.448665	0.767747	FALSE
ENSG00000081870	HSPB11	146.119	0.527511	0.419985	1.25602	0.209107	0.544731	FALSE
ENSG00000116212	LRRC42	31.2428	1.51876	0.705278	2.15342	0.0312854	0.201826	FALSE
ENSG00000116209	TMEM59	381.674	-1.02962	0.484623	-2.12459	0.0336208	0.211236	FALSE
ENSG00000116205	TCEANC2	24.8691	-0.706877	0.768841	-0.919405	0.357884	0.695214	FALSE
ENSG00000157211	CDCP2	0.072731	3.84759	5.4097	0.711239	0.476936	NA	NA
ENSG00000215883	CYB5RL	7.32434	0.717165	1.1345	0.632142	0.527294	0.820346	FALSE
ENSG00000116221	MRPL37	142.038	1.05827	0.505157	2.09493	0.0361774	0.221161	FALSE
ENSG00000157216	SSBP3	41.1403	-2.32358	0.932004	-2.4931	0.0126631	0.117668	FALSE
ENSG00000198711	SSBP3-AS1	0.840784	2.44031	4.17316	0.584764	0.558707	NA	NA
ENSG00000225632	AL161644.1	0.271059	0	5.43084	0	1	NA	FALSE
ENSG00000162390	ACOT11	0.71048	0	5.08661	0	1	NA	FALSE
ENSG00000243725	TTC4	32.0859	0.887584	0.675569	1.31383	0.188903	0.51881	FALSE
ENSG00000162396	PARS2	3.51654	1.00222	1.61828	0.619313	0.53571	0.825496	FALSE
ENSG00000006555	TTC22	7.2018	-0.622523	1.23197	-0.505305	0.613344	0.866306	FALSE
ENSG00000162398	LEXM	1.05059	4.76763	3.3977	1.40319	0.160559	NA	NA
ENSG00000116133	DHCR24	14.429	2.07654	1.1503	1.80522	0.0710408	0.314322	FALSE
ENSG00000242396	AC096536.2	0.846444	4.68798	3.07998	1.52208	0.127989	NA	NA
ENSG00000162402	USP24	78.0848	-0.779736	0.539069	-1.44645	0.148051	0.459954	FALSE
ENSG00000231090	MIR4422HG	1.19202	2.43069	3.22218	0.754361	0.450632	NA	NA
ENSG00000162407	PLPP3	5.58003	-0.929276	1.76486	-0.526543	0.598511	0.858833	FALSE
ENSG00000173406	DAB1	0.131185	5.07808	5.42976	0.935232	0.349669	NA	NA
ENSG00000162600	OMA1	39.0591	-0.20677	0.725562	-0.284979	0.77566	0.934585	FALSE
ENSG00000162601	MYSM1	42.5155	-0.645179	0.648081	-0.995522	0.319483	0.658089	FALSE
ENSG00000177606	JUN	736.375	-2.1833	0.867679	-2.51626	0.0118609	0.112892	FALSE
ENSG00000234807	LINC01135	3.69244	-1.91832	1.46829	-1.3065	0.191383	0.522111	FALSE
ENSG00000232453	LINC02777	1.12165	0.925744	2.37806	0.389285	0.697065	NA	NA
ENSG00000237352	LINC01358	5.65301	-0.658292	1.57001	-0.419292	0.675003	0.893998	FALSE
ENSG00000224609	AC093425.1	0.111212	3.06892	5.39346	0.569008	0.569351	NA	NA
ENSG00000172456	FGGY	20.0443	-0.67163	0.843054	-0.796663	0.425647	0.749882	FALSE
ENSG00000134709	HOOK1	40.8776	1.977	0.902195	2.19132	0.0284287	0.191832	FALSE
ENSG00000134716	CYP2J2	0.915669	1.79855	3.18768	0.564219	0.572605	NA	NA
ENSG00000162599	NFIA	5.00037	-1.45527	1.89622	-0.767461	0.442808	0.762561	FALSE
ENSG00000162604	TM2D1	87.3881	-0.441802	0.426073	-1.03692	0.299775	0.638486	FALSE
ENSG00000271200	AC099791.2	1.41242	2.84383	2.55632	1.11247	0.265936	NA	NA
ENSG00000132849	PATJ	19.1702	0.986203	0.900141	1.09561	0.27325	0.612263	FALSE
ENSG00000240563	L1TD1	45.2376	1.05948	0.805642	1.31508	0.188484	0.518342	FALSE
ENSG00000162607	USP1	132.89	1.0689	0.470927	2.26978	0.0232208	0.170172	FALSE
ENSG00000116641	DOCK7	30.7747	-1.12299	0.684387	-1.64088	0.100823	0.375485	FALSE
ENSG00000132855	ANGPTL3	0.0469261	3.48108	5.3997	0.64468	0.519135	NA	NA
ENSG00000235545	AC103923.1	0.108406	2.77319	5.38159	0.515309	0.606337	NA	NA
ENSG00000125703	ATG4C	54.3318	-0.78411	0.712865	-1.09994	0.271357	0.611065	FALSE
ENSG00000230798	FOXD3-AS1	0.333369	2.74594	4.78685	0.573643	0.566209	NA	NA
ENSG00000088035	ALG6	26.3915	0.210937	0.729111	0.289307	0.772347	0.933271	FALSE
ENSG00000142856	ITGB3BP	55.1184	0.438745	0.572914	0.765813	0.443788	0.763373	FALSE
ENSG00000203965	EFCAB7	11.4635	-0.285269	1.06874	-0.26692	0.789531	0.939685	FALSE
ENSG00000116652	DLEU2L	2.75391	0.834936	1.77022	0.471656	0.637172	0.88054	FALSE
ENSG00000079739	PGM1	75.6867	0.0144669	0.491187	0.0294529	0.976503	0.997945	FALSE
ENSG00000185483	ROR1	51.316	-3.65268	0.948353	-3.85161	0.000117346	0.00517667	TRUE
ENSG00000223949	ROR1-AS1	0.0948616	1.93669	5.38099	0.359914	0.718911	NA	NA
ENSG00000158966	CACHD1	0.249442	5.06219	5.42996	0.93227	0.351197	NA	NA
ENSG00000162437	RAVER2	4.81975	3.43535	1.5399	2.2309	0.025688	0.179829	FALSE
ENSG00000162434	JAK1	525.483	-1.08279	0.371248	-2.91663	0.00353834	0.0518046	TRUE
ENSG00000162433	AK4	3.57977	3.10357	2.38008	1.30398	0.192242	0.523077	FALSE
ENSG00000116675	DNAJC6	0.500539	5.03639	4.65431	1.08209	0.279212	NA	NA
ENSG00000213625	LEPROT	81.6847	-0.800331	0.61257	-1.30651	0.191378	0.522111	FALSE
ENSG00000116678	LEPR	3.63054	-0.665192	1.67956	-0.39605	0.692068	0.902439	FALSE
ENSG00000237852	AC119800.1	0.116631	2.63988	5.38859	0.489902	0.624204	NA	NA
ENSG00000184588	PDE4B	174.751	-1.22152	0.512175	-2.38496	0.0170808	0.141082	FALSE
ENSG00000152763	WDR78	2.16172	1.04362	1.93731	0.538695	0.590098	NA	NA
ENSG00000198160	MIER1	131.134	-0.2208	0.472976	-0.466831	0.64062	0.881344	FALSE
ENSG00000116704	SLC35D1	9.241	0.17981	1.09348	0.164438	0.869386	0.967337	FALSE
ENSG00000081985	IL12RB2	2.48144	3.16615	2.23405	1.41722	0.156417	0.47263	FALSE
ENSG00000142864	SERBP1	593.355	1.02416	0.366619	2.79351	0.00521387	0.0676745	TRUE
ENSG00000116717	GADD45A	15.2687	1.25218	1.16597	1.07393	0.282852	0.621352	FALSE
ENSG00000172380	GNG12	0.275144	5.02937	5.43039	0.926153	0.354366	NA	NA
ENSG00000116729	WLS	1.0241	0	5.43084	0	1	NA	FALSE
ENSG00000024526	DEPDC1	1.55138	6.30353	4.5505	1.38524	NA	NA	NA
ENSG00000033122	LRRC7	0.12699	4.0636	5.41676	0.75019	0.45314	NA	NA
ENSG00000066557	LRRC40	30.6568	-0.0370757	0.798811	-0.0464136	0.962981	0.995076	FALSE
ENSG00000116754	SRSF11	463.574	-0.110885	0.300269	-0.369284	0.711916	0.911296	FALSE
ENSG00000118454	ANKRD13C	44.3483	-0.565972	0.58863	-0.961508	0.336297	0.674817	FALSE
ENSG00000197568	HHLA3	21.5193	0.397298	0.844983	0.470184	0.638223	0.88065	FALSE
ENSG00000116761	CTH	1.43538	1.9176	3.03872	0.631054	0.528006	NA	NA
ENSG00000235079	ZRANB2-AS1	0.188707	1.76217	5.37969	0.327559	0.743245	NA	NA
ENSG00000132485	ZRANB2	241.7	-0.276866	0.351517	-0.787632	0.430912	0.753492	FALSE
ENSG00000229956	ZRANB2-AS2	1.02156	0.710131	2.49402	0.284733	0.775848	NA	NA
ENSG00000172260	NEGR1	0.257089	4.60952	5.42547	0.849607	0.395543	NA	NA
ENSG00000286863	AL513166.1	0.0635352	3.74143	5.40883	0.691726	0.489109	NA	NA
ENSG00000162620	LRRIQ3	2.95886	1.21333	1.66215	0.729979	0.465403	0.779146	FALSE
ENSG00000254685	FPGT	16.9226	-0.438829	0.866682	-0.506332	0.612623	0.866306	FALSE
ENSG00000116783	TNNI3K	0.413595	0.984181	4.41005	0.223168	0.823405	NA	NA
ENSG00000116791	CRYZ	41.5108	0.076543	0.595578	0.128519	0.897738	0.978122	FALSE
ENSG00000162623	TYW3	64.8025	0.903014	0.521595	1.73125	0.0834066	0.342877	FALSE
ENSG00000117054	ACADM	122.072	-0.506959	0.51039	-0.993278	0.320575	0.659329	FALSE
ENSG00000137955	RABGGTB	94.0361	0.560663	0.499425	1.12262	0.2616	0.602196	FALSE
ENSG00000057468	MSH4	0.136953	3.65914	5.39758	0.677922	0.497821	NA	NA
ENSG00000184005	ST6GALNAC3	24.5831	1.1932	2.11477	0.564222	0.572603	0.845798	FALSE
ENSG00000117069	ST6GALNAC5	0.452378	0	5.43084	0	1	NA	FALSE
ENSG00000142892	PIGK	24.7085	-0.47164	0.865001	-0.545248	0.585583	0.852338	FALSE
ENSG00000287870	AC093433.2	0.0530407	4.59293	5.42569	0.846515	0.397265	NA	NA
ENSG00000154027	AK5	3.81026	1.06158	2.44065	0.434957	0.663593	0.889839	FALSE
ENSG00000036549	AC118549.1	43.5288	-0.13955	0.609325	-0.229023	0.818851	0.950551	FALSE
ENSG00000077254	USP33	80.1322	-1.0691	0.526847	-2.02924	0.0424339	0.240805	FALSE
ENSG00000180488	MIGA1	33.1951	-0.931984	0.870831	-1.07022	0.284518	0.623688	FALSE
ENSG00000235927	NEXN-AS1	0.19538	5.0622	5.42996	0.932271	0.351197	NA	NA
ENSG00000162614	NEXN	8.84113	1.927	1.28361	1.50123	0.133296	0.434765	FALSE
ENSG00000162613	FUBP1	144.471	0.154892	0.497253	0.311495	0.755425	0.928357	FALSE
ENSG00000162616	DNAJB4	11.7636	-1.03993	1.19099	-0.873163	0.382574	0.715431	FALSE
ENSG00000273338	AC103591.3	72.2608	-2.40214	1.34469	-1.78639	0.0740369	0.322071	FALSE
ENSG00000137959	IFI44L	13.1415	0.0612183	1.78588	0.0342791	0.972655	0.99711	FALSE
ENSG00000137965	IFI44	9.2847	0.888026	1.85028	0.479942	0.631269	0.876998	FALSE
ENSG00000234184	LINC01781	0.11516	0	5.43084	0	1	NA	FALSE
ENSG00000230817	LINC01362	0.147042	2.07134	5.38211	0.384856	0.700344	NA	NA
ENSG00000236268	LINC01361	0.452809	1.57335	5.36395	0.293319	0.769278	NA	NA
ENSG00000285782	AC116099.1	0.0511998	3.16897	5.3942	0.587478	0.556883	NA	NA
ENSG00000231364	LINC01712	0.196303	3.08804	5.38239	0.573731	0.56615	NA	NA
ENSG00000233008	LINC01725	49.916	-1.19622	0.884536	-1.35237	0.176257	0.500747	FALSE
ENSG00000237076	AL035706.1	0.222625	1.65304	5.37861	0.307335	0.758588	NA	NA
ENSG00000137941	TTLL7	6.86081	4.00737	1.47275	2.72102	0.00650804	0.0781139	TRUE
ENSG00000233061	TTLL7-IT1	0.0594379	3.79124	5.40818	0.70102	0.483291	NA	NA
ENSG00000271576	AL359504.2	14.7238	0.412273	1.04581	0.394215	0.693423	0.902491	FALSE
ENSG00000142875	PRKACB	64.257	0.263122	0.654536	0.401999	0.687685	0.900166	FALSE
ENSG00000203943	SAMD13	2.10921	5.14509	2.44562	2.1038	0.0353963	NA	NA
ENSG00000117133	RPF1	70.3243	-0.164353	0.636599	-0.258173	0.796273	0.942563	FALSE
ENSG00000174021	GNG5	763.75	0.414635	0.452274	0.916778	0.359259	0.695864	FALSE
ENSG00000122432	SPATA1	4.67768	0.35569	1.44051	0.246918	0.804971	0.945269	FALSE
ENSG00000117151	CTBS	82.5857	-1.30898	0.69843	-1.87417	0.0609073	0.287821	FALSE
ENSG00000284882	AL359762.1	5.63676	-0.322598	1.32833	-0.24286	0.808114	0.946656	FALSE
ENSG00000117155	SSX2IP	11.9425	-0.172054	1.05638	-0.162871	0.87062	0.967426	FALSE
ENSG00000171517	LPAR3	0.152242	2.79818	5.38731	0.519403	0.60348	NA	NA
ENSG00000153898	MCOLN2	117.652	0.0427873	0.523356	0.0817557	0.934841	0.98961	FALSE
ENSG00000162643	WDR63	7.27763	-0.174956	1.5217	-0.114974	0.908466	0.982273	FALSE
ENSG00000055732	MCOLN3	0.975355	3.43145	2.99022	1.14756	0.251151	NA	NA
ENSG00000097096	SYDE2	1.4942	5.88692	2.72372	2.16135	0.0306682	NA	NA
ENSG00000162642	C1orf52	78.8634	-0.0160116	0.591113	-0.0270871	0.97839	0.998499	FALSE
ENSG00000142867	BCL10	72.3509	-0.990687	0.596798	-1.66	0.0969136	0.368875	FALSE
ENSG00000223653	AL078459.1	3.62956	-0.616672	1.5686	-0.393134	0.694221	0.902661	FALSE
ENSG00000153904	DDAH1	1.05448	4.77657	3.49703	1.3659	0.171972	NA	NA
ENSG00000117174	ZNHIT6	42.4698	0.40527	0.757168	0.535244	0.592481	0.85599	FALSE
ENSG00000171502	COL24A1	0.569011	2.40346	3.41386	0.70403	0.481414	NA	NA
ENSG00000285210	LINC02795	0.0924908	3.2178	5.39606	0.596324	0.550959	NA	NA
ENSG00000122417	ODF2L	69.4485	-0.663501	0.64338	-1.03127	0.302412	0.640781	FALSE
ENSG00000236915	CLCA4-AS1	0.0859375	2.95414	5.3921	0.547865	0.583785	NA	NA
ENSG00000261737	AL049597.2	1.54935	0.799786	2.17894	0.367053	0.713579	NA	NA
ENSG00000097033	SH3GLB1	159.643	-0.6342	0.45181	-1.40369	0.160412	0.477115	FALSE
ENSG00000183291	SELENOF	256.797	-0.566794	0.405119	-1.39908	0.161789	0.479487	FALSE
ENSG00000153936	HS2ST1	40.2665	-0.23293	0.665041	-0.350249	0.726152	0.918622	FALSE
ENSG00000143013	LMO4	96.072	-2.27056	0.993229	-2.28604	0.0222522	0.165691	FALSE
ENSG00000237505	PKN2-AS1	0.134907	3.51127	5.39932	0.650318	0.515487	NA	NA
ENSG00000065243	PKN2	84.6092	-0.7183	0.523036	-1.37333	0.16965	0.489523	FALSE
ENSG00000137947	GTF2B	99.6169	-0.157569	0.500341	-0.314924	0.752819	0.927385	FALSE
ENSG00000137944	KYAT3	28.0336	0.237714	0.785614	0.302583	0.762208	0.92988	FALSE
ENSG00000213516	RBMXL1	35.9755	-0.202908	0.797365	-0.254473	0.79913	0.944095	FALSE
ENSG00000117226	GBP3	17.7347	-1.7253	0.944399	-1.82687	0.0677188	0.306065	FALSE
ENSG00000117228	GBP1	53.04	1.88604	0.850387	2.21786	0.0265644	0.183413	FALSE
ENSG00000162645	GBP2	213.834	-1.15777	0.472724	-2.44914	0.0143197	0.127403	FALSE
ENSG00000162654	GBP4	67.8547	-1.88281	0.626581	-3.0049	0.00265671	0.0427583	TRUE
ENSG00000284734	AC099063.4	4.21579	-1.11871	1.5961	-0.700903	0.483364	0.792492	FALSE
ENSG00000154451	GBP5	77.09	-0.502363	0.820779	-0.612057	0.5405	0.829902	FALSE
ENSG00000286548	AL596214.1	4.27109	-0.649366	1.40135	-0.463385	0.643089	0.882523	FALSE
ENSG00000197147	LRRC8B	31.8307	-0.118568	0.79792	-0.148596	0.881872	0.971132	FALSE
ENSG00000231999	LRRC8C-DT	10.8743	-0.360718	1.00581	-0.358633	0.71987	0.915568	FALSE
ENSG00000171488	LRRC8C	22.4946	0.269796	0.819274	0.329311	0.741921	0.923944	FALSE
ENSG00000272931	AC099568.2	0.542391	1.44638	3.44093	0.420346	0.674233	NA	NA
ENSG00000171492	LRRC8D	42.001	-0.890333	0.697654	-1.27618	0.201891	0.537539	FALSE
ENSG00000162664	ZNF326	73.506	0.153675	0.557043	0.275876	0.782643	0.936707	FALSE
ENSG00000233593	LINC02609	0.657497	5.30714	3.32095	1.59808	0.110026	NA	NA
ENSG00000122482	ZNF644	135.148	-0.853829	0.41823	-2.04153	0.0411981	0.2376	FALSE
ENSG00000162669	HFM1	0.282409	4.77695	5.10613	0.935532	0.349514	NA	NA
ENSG00000097046	CDC7	10.3306	1.41455	1.06307	1.33064	0.183309	0.510647	FALSE
ENSG00000069702	TGFBR3	84.0178	-0.55088	1.25523	-0.438868	0.660757	0.889354	FALSE
ENSG00000172031	EPHX4	1.37103	4.76153	3.28729	1.44847	0.147486	NA	NA
ENSG00000230667	SETSIP	0.0967287	4.32479	5.42306	0.797481	0.425172	NA	NA
ENSG00000189195	BTBD8	5.8771	0.148337	1.28522	0.115417	0.908114	0.982051	FALSE
ENSG00000273487	AC104836.1	0.0565182	3.57333	5.40401	0.661237	0.50846	NA	NA
ENSG00000174842	GLMN	35.2536	1.5992	0.749572	2.13348	0.0328856	0.20842	FALSE
ENSG00000122484	RPAP2	68.2311	-0.217766	0.521277	-0.417754	0.676127	0.894434	FALSE
ENSG00000162676	GFI1	15.4342	3.95495	1.17296	3.37177	0.00074688	0.0186439	TRUE
ENSG00000067208	EVI5	46.3002	-0.266319	0.90848	-0.293148	0.769409	0.932313	FALSE
ENSG00000122406	RPL5	4638.57	0.647121	0.521915	1.2399	0.215013	0.551889	FALSE
ENSG00000154511	DIPK1A	81.6583	-1.05117	0.624121	-1.68424	0.092136	0.360517	FALSE
ENSG00000287797	AC093577.1	2.21286	0.262459	1.89724	0.138337	0.889974	NA	FALSE
ENSG00000143033	MTF2	71.8533	0.35706	0.632995	0.56408	0.5727	0.845821	FALSE
ENSG00000117500	TMED5	133.066	-0.920535	0.653783	-1.40801	0.159128	0.476008	FALSE
ENSG00000122483	CCDC18	65.9661	1.02765	0.558387	1.84039	0.0657113	0.300602	FALSE
ENSG00000223745	CCDC18-AS1	310.154	-0.982611	0.458653	-2.14238	0.0321627	0.205275	FALSE
ENSG00000117505	DR1	143.955	0.0521808	0.502587	0.103824	0.917309	0.985191	FALSE
ENSG00000137942	FNBP1L	4.61915	4.75984	1.763	2.69985	0.00693704	0.0811634	TRUE
ENSG00000137936	BCAR3	45.5764	1.2811	0.758828	1.68826	0.0913618	0.358572	FALSE
ENSG00000224093	AL109613.1	0.0888422	2.76868	5.38518	0.51413	0.607161	NA	NA
ENSG00000260464	AL049796.1	0.341066	1.0086	4.3575	0.231462	0.816956	NA	NA
ENSG00000067334	DNTTIP2	129.197	0.165405	0.470306	0.351696	0.725066	0.918103	FALSE
ENSG00000023909	GCLM	19.1533	0.687283	0.911641	0.753896	0.450912	0.768827	FALSE
ENSG00000137962	ARHGAP29	3.85735	0	5.43084	0	1	1	FALSE
ENSG00000286692	AC118469.2	0.187013	2.56992	5.38601	0.477147	0.633258	NA	NA
ENSG00000117528	ABCD3	28.0779	0.201599	0.725822	0.277752	0.781203	0.936183	FALSE
ENSG00000117519	CNN3	5.50756	-0.85546	1.83868	-0.465259	0.641746	0.88171	FALSE
ENSG00000235501	AC105942.1	2.41736	0.876634	2.40264	0.364862	0.715214	0.913279	FALSE
ENSG00000172339	ALG14	22.3034	0.656005	0.736308	0.890938	0.372963	0.707992	FALSE
ENSG00000152078	TLCD4	20.0473	-3.79848	0.910448	-4.17211	3.01796e-05	0.00219496	TRUE
ENSG00000231992	AC092802.3	0.0484733	3.056	5.39478	0.566473	0.571072	NA	NA
ENSG00000226026	AC092802.1	1.88738	-0.353526	2.46817	-0.143234	0.886105	NA	FALSE
ENSG00000122481	RWDD3	77.3915	-1.30257	0.525472	-2.47886	0.0131804	0.120723	FALSE
ENSG00000117569	PTBP2	23.7089	-0.809028	0.92303	-0.876492	0.380763	0.713906	FALSE
ENSG00000188641	DPYD	66.7693	-2.97504	0.944957	-3.14834	0.00164203	0.0316527	TRUE
ENSG00000156869	FRRS1	1.51308	2.54509	2.01192	1.265	0.20587	NA	NA
ENSG00000162688	AGL	42.441	0.147434	0.748613	0.196943	0.843872	0.958602	FALSE
ENSG00000228084	AC118553.1	3.58994	2.02568	1.52199	1.33094	0.183209	0.51058	FALSE
ENSG00000117620	SLC35A3	26.7161	-0.622432	0.747178	-0.833044	0.40482	0.733286	FALSE
ENSG00000156875	MFSD14A	71.0007	-0.630074	0.55795	-1.12927	0.258785	0.599361	FALSE
ENSG00000156876	SASS6	26.3171	1.26654	0.756491	1.67424	0.0940843	0.36387	FALSE
ENSG00000122435	TRMT13	41.515	-0.60908	0.679932	-0.895795	0.370362	0.705869	FALSE
ENSG00000122477	LRRC39	0.209469	2.8608	5.20034	0.550117	0.582239	NA	NA
ENSG00000137992	DBT	17.224	-0.356043	0.954192	-0.373136	0.709047	0.909968	FALSE
ENSG00000285530	AL445928.2	0.0552592	4.59293	5.42569	0.846515	0.397265	NA	NA
ENSG00000224616	RTCA-AS1	10.7194	0.701854	1.11415	0.629949	0.528728	0.821388	FALSE
ENSG00000137996	RTCA	66.6392	-0.0417038	0.621055	-0.0671499	0.946462	0.991229	FALSE
ENSG00000079335	CDC14A	23.9116	-0.282831	0.932562	-0.303284	0.761674	0.929742	FALSE
ENSG00000162692	VCAM1	1.64899	4.37006	3.52492	1.23976	0.215065	NA	NA
ENSG00000162694	EXTL2	9.35048	2.71371	1.23742	2.19303	0.0283051	0.191481	FALSE
ENSG00000273204	AC104506.1	0.985653	1.00038	2.52451	0.396265	0.691909	NA	NA
ENSG00000162695	SLC30A7	48.6443	-0.632937	0.658321	-0.961442	0.33633	0.674817	FALSE
ENSG00000117543	DPH5	23.9961	0.264716	0.812872	0.325656	0.744685	0.92488	FALSE
ENSG00000235795	AC093157.2	0.149344	3.43339	5.40031	0.635776	0.524922	NA	NA
ENSG00000233184	AC093157.1	28.3204	2.14313	0.856026	2.50358	0.0122944	0.11576	FALSE
ENSG00000225938	AL109741.1	1.32607	3.73175	3.22825	1.15597	0.247695	NA	NA
ENSG00000170989	S1PR1	41.4292	4.10377	1.14881	3.57219	0.000354005	0.0114774	TRUE
ENSG00000231671	LINC01307	0.476034	5.99234	4.9887	1.20118	0.22968	NA	NA
ENSG00000224613	AC095032.1	0.156185	3.32473	5.39864	0.615847	0.537995	NA	NA
ENSG00000185946	RNPC3	136.497	-1.19694	0.389234	-3.07512	0.0021042	0.0371282	TRUE
ENSG00000240038	AMY2B	8.79121	-0.260061	1.033	-0.251754	0.801231	0.944791	FALSE
ENSG00000198890	PRMT6	29.4354	0.906072	0.837535	1.08183	0.279327	0.618149	FALSE
ENSG00000162631	NTNG1	8.25171	1.35283	1.25844	1.07501	0.282371	0.621203	FALSE
ENSG00000134215	VAV3	49.2636	-0.840669	0.679884	-1.23649	0.216277	0.553812	FALSE
ENSG00000230489	VAV3-AS1	3.10281	-0.113132	1.62256	-0.0697244	0.944413	0.991229	FALSE
ENSG00000226822	LINC02785	2.63254	1.48575	2.0523	0.723943	0.469101	0.782252	FALSE
ENSG00000085491	SLC25A24	77.7296	-0.17339	0.561155	-0.308987	0.757331	0.928449	FALSE
ENSG00000260879	AL359258.2	6.71623	1.47438	1.32752	1.11063	0.26673	0.606429	FALSE
ENSG00000162636	FAM102B	20.4984	-0.35671	0.81562	-0.437349	0.661858	0.889354	FALSE
ENSG00000162639	HENMT1	31.8488	0.220501	0.721451	0.305635	0.759882	0.929207	FALSE
ENSG00000285923	AL160171.1	0.519864	1.14859	3.75688	0.305729	0.759811	NA	NA
ENSG00000134186	PRPF38B	223.939	-0.589702	0.39742	-1.48383	0.137855	0.443207	FALSE
ENSG00000116266	STXBP3	38.9219	-0.62909	0.720552	-0.873067	0.382627	0.715431	FALSE
ENSG00000162641	AKNAD1	1.9042	0.0544418	1.91495	0.0284299	0.977319	NA	FALSE
ENSG00000121957	GPSM2	8.86941	2.49018	1.24346	2.00262	0.0452186	0.249151	FALSE
ENSG00000121940	CLCC1	22.7048	-0.451369	0.822922	-0.548495	0.583352	0.851025	FALSE
ENSG00000085433	WDR47	18.9646	-1.43176	1.03902	-1.37799	0.168207	0.488176	FALSE
ENSG00000197780	TAF13	9.19735	0.0854486	1.0926	0.0782067	0.937664	0.990038	FALSE
ENSG00000273382	AL356488.3	2.87838	-0.011567	1.62974	-0.00709748	0.994337	1	FALSE
ENSG00000215717	TMEM167B	53.2736	-0.836304	0.67132	-1.24576	0.212852	0.550025	FALSE
ENSG00000270066	AL356488.2	2.9679	-0.803237	1.70324	-0.471592	0.637218	0.88054	FALSE
ENSG00000179902	C1orf194	0.28836	1.32831	4.61091	0.288081	0.773285	NA	NA
ENSG00000116299	KIAA1324	14.3391	-3.05764	1.22038	-2.50549	0.012228	0.115458	FALSE
ENSG00000031698	SARS	140.695	-0.0958985	0.514974	-0.18622	0.852272	0.960493	FALSE
ENSG00000143126	CELSR2	2.44832	1.58991	1.69283	0.939199	0.347629	0.685147	FALSE
ENSG00000134222	PSRC1	8.31375	4.49887	1.56626	2.87236	0.00407418	0.0568063	TRUE
ENSG00000134243	SORT1	22.3905	1.15883	1.48824	0.778656	0.436182	0.758098	FALSE
ENSG00000143106	PSMA5	265.993	0.706948	0.537775	1.31458	0.188651	0.518342	FALSE
ENSG00000162650	ATXN7L2	10.7123	-0.315902	1.01484	-0.311281	0.755587	0.928357	FALSE
ENSG00000174151	CYB561D1	25.5975	-1.48783	0.741105	-2.00758	0.0446878	0.24796	FALSE
ENSG00000181754	AMIGO1	3.35007	2.17088	1.84148	1.17888	0.238447	0.576713	FALSE
ENSG00000065135	GNAI3	124.115	-0.300292	0.425826	-0.705197	0.480687	0.7914	FALSE
ENSG00000134183	GNAT2	0.0474013	4.15616	5.4156	0.767443	0.442818	NA	NA
ENSG00000116337	AMPD2	77.1157	-0.46562	0.617065	-0.754573	0.450505	0.768827	FALSE
ENSG00000168765	GSTM4	39.1066	-0.244088	0.712151	-0.342747	0.731789	0.920855	FALSE
ENSG00000213366	GSTM2	22.3755	-1.10809	1.07413	-1.03161	0.302254	0.640647	FALSE
ENSG00000134184	GSTM1	8.79981	3.72419	5.40906	0.68851	NA	NA	NA
ENSG00000260246	AC000032.1	0.230183	3.03536	5.3939	0.562738	0.573613	NA	NA
ENSG00000134202	GSTM3	3.3966	5.12052	2.11467	2.42142	0.0154599	0.132528	FALSE
ENSG00000184371	CSF1	3.59659	5.56649	2.47633	2.24788	0.0245841	0.175643	FALSE
ENSG00000168710	AHCYL1	98.4047	-0.668561	0.503901	-1.32677	0.184584	0.512359	FALSE
ENSG00000143093	STRIP1	44.603	-0.807024	0.602283	-1.33994	0.180264	0.506219	FALSE
ENSG00000258634	AL160006.1	7.47293	1.83349	1.56908	1.16851	0.2426	0.580348	FALSE
ENSG00000224965	LINC02586	0.218914	4.66464	5.41912	0.860775	0.389362	NA	NA
ENSG00000116396	KCNC4	6.85244	1.50982	1.36726	1.10427	0.269478	0.609075	FALSE
ENSG00000227963	RBM15-AS1	1.93405	1.08005	1.8387	0.587396	0.556938	NA	NA
ENSG00000162775	RBM15	38.7285	-0.196644	0.688655	-0.285548	0.775224	0.934557	FALSE
ENSG00000224699	LAMTOR5-AS1	4.16312	-0.157692	1.32405	-0.119098	0.905198	0.981243	FALSE
ENSG00000168679	SLC16A4	22.382	-4.12047	1.1868	-3.47192	0.000516741	0.0146682	TRUE
ENSG00000273373	AL355488.1	6.11699	-0.904293	1.35805	-0.665878	0.505489	0.808241	FALSE
ENSG00000134248	LAMTOR5	358.764	-0.602345	0.36555	-1.64778	0.0993987	0.373996	FALSE
ENSG00000177301	KCNA2	1.17362	0.761703	2.68549	0.283636	0.776689	NA	NA
ENSG00000259834	AL365361.1	18.3914	-0.153721	0.923216	-0.166506	0.867759	0.966562	FALSE
ENSG00000177272	KCNA3	55.3423	-1.36651	0.686073	-1.99179	0.0463943	0.252216	FALSE
ENSG00000143119	CD53	545.61	-0.172826	0.369963	-0.467145	0.640396	0.881221	FALSE
ENSG00000261654	AL360270.2	2.95903	-0.612315	2.43691	-0.251267	0.801607	0.944791	FALSE
ENSG00000232811	AL360270.1	1.78434	-0.269715	2.43272	-0.110869	0.91172	NA	FALSE
ENSG00000121931	LRIF1	48.8841	-0.149628	0.645626	-0.231756	0.816727	0.949788	FALSE
ENSG00000273010	AL360270.3	1.66201	0.388416	2.29618	0.169158	0.865673	NA	FALSE
ENSG00000156171	DRAM2	184.849	-0.704144	0.427471	-1.64723	0.0995105	0.374126	FALSE
ENSG00000134255	CEPT1	82.536	-0.208361	0.535932	-0.388783	0.697437	0.904309	FALSE
ENSG00000273221	AL355816.2	3.89473	0.654386	1.59456	0.410387	0.681522	0.896584	FALSE
ENSG00000162777	DENND2D	244.321	1.03704	0.617022	1.68072	0.0928182	0.361966	FALSE
ENSG00000064886	CHI3L2	196.94	2.66092	1.65283	1.60992	0.107415	0.388097	FALSE
ENSG00000173947	PIFO	0.597706	3.4369	3.5847	0.958768	0.337676	NA	NA
ENSG00000085465	OVGP1	1.90217	0.329075	2.13664	0.154015	0.877598	NA	FALSE
ENSG00000260948	AL390195.2	0.49635	1.43721	3.7988	0.378333	0.705183	NA	NA
ENSG00000243960	AL390195.1	0.0514458	4.35692	5.42265	0.803466	0.421705	NA	NA
ENSG00000116455	WDR77	122.494	0.552092	0.533709	1.03444	0.300929	0.639249	FALSE
ENSG00000116459	ATP5PB	498.303	0.309905	0.4146	0.747481	0.454773	0.772439	FALSE
ENSG00000143110	C1orf162	235.634	-3.57907	0.695766	-5.14406	2.68856e-07	8.22151e-05	TRUE
ENSG00000121933	TMIGD3	0.178486	4.60952	5.42547	0.849607	0.395543	NA	NA
ENSG00000282608	ADORA3	0.477546	3.16668	4.5538	0.695393	0.486809	NA	NA
ENSG00000116473	RAP1A	278.835	-0.0357307	0.475331	-0.0751702	0.940079	0.990525	FALSE
ENSG00000231346	LINC01160	3.41263	0.221456	2.28886	0.096754	0.922922	0.986762	FALSE
ENSG00000197852	INKA2	6.0983	0.781364	1.40797	0.554958	0.578924	0.848825	FALSE
ENSG00000227811	INKA2-AS1	0.655922	4.88414	4.11775	1.18612	0.235576	NA	NA
ENSG00000284830	AL049557.1	1.2406	1.35192	3.04197	0.444422	0.656738	NA	NA
ENSG00000064703	DDX20	22.1737	0.442698	0.776314	0.570257	0.568503	0.842981	FALSE
ENSG00000143079	CTTNBP2NL	21.277	-2.37001	1.16488	-2.03455	0.0418961	0.239531	FALSE
ENSG00000134245	WNT2B	3.4857	-0.160304	1.91273	-0.0838087	0.933209	0.989268	FALSE
ENSG00000273483	AL354760.1	0.0486378	3.86348	5.40949	0.714203	0.475101	NA	NA
ENSG00000007341	ST7L	19.404	-1.20121	0.837737	-1.43387	0.15161	0.465201	FALSE
ENSG00000116489	CAPZA1	277.38	-0.558771	0.375448	-1.48828	0.136677	0.441429	FALSE
ENSG00000155363	MOV10	35.9681	0.837982	0.667582	1.25525	0.209388	0.544903	FALSE
ENSG00000155366	RHOC	426.134	-1.58732	0.54662	-2.90388	0.00368572	0.0533583	TRUE
ENSG00000155367	PPM1J	40.1179	-0.719126	0.809817	-0.88801	0.374535	0.709129	FALSE
ENSG00000215866	LINC01356	2.08941	5.88873	2.88746	2.03941	0.041409	NA	NA
ENSG00000224167	LINC01357	2.23449	7.48849	3.33011	2.24872	0.0245302	NA	NA
ENSG00000155380	SLC16A1	24.9545	4.01679	0.981467	4.09263	4.26501e-05	0.00277225	TRUE
ENSG00000226419	SLC16A1-AS1	56.8977	0.306601	0.629825	0.486804	0.626398	0.874494	FALSE
ENSG00000287807	AL390242.1	0.0394096	4.65721	5.42486	0.858493	0.39062	NA	NA
ENSG00000238198	LRIG2-DT	1.17923	2.3083	2.45608	0.93983	0.347305	NA	NA
ENSG00000198799	LRIG2	19.8413	-0.299882	0.788964	-0.380097	0.703874	0.907859	FALSE
ENSG00000081026	MAGI3	2.6002	1.6787	1.86064	0.902216	0.366942	0.702629	FALSE
ENSG00000116793	PHTF1	114.084	1.03436	0.519043	1.99283	0.0462803	0.252116	FALSE
ENSG00000081019	RSBN1	97.0138	-0.452861	0.558267	-0.811191	0.417256	0.742356	FALSE
ENSG00000231128	AL137856.1	0.663703	-0.0764064	3.3661	-0.0226988	0.981891	NA	FALSE
ENSG00000134242	PTPN22	153.264	-1.93915	0.498365	-3.89102	9.98231e-05	0.00481117	TRUE
ENSG00000226167	AP4B1-AS1	0.256457	1.15055	5.36591	0.214418	0.830221	NA	NA
ENSG00000188761	BCL2L15	1.23971	2.63661	2.38247	1.10667	0.268435	NA	NA
ENSG00000134262	AP4B1	33.7187	-0.0692829	0.649943	-0.106598	0.915108	0.984628	FALSE
ENSG00000118655	DCLRE1B	8.78257	2.32342	1.19549	1.9435	0.051956	0.265502	FALSE
ENSG00000235527	HIPK1-AS1	1.99088	-0.103173	2.04981	-0.050333	0.959857	NA	FALSE
ENSG00000163349	HIPK1	41.226	-0.237991	0.632067	-0.376528	0.706524	0.909092	FALSE
ENSG00000197323	TRIM33	95.7857	-0.661652	0.479286	-1.3805	0.167434	0.487082	FALSE
ENSG00000116752	BCAS2	97.946	0.511773	0.562891	0.909187	0.363251	0.699868	FALSE
ENSG00000175984	DENND2C	2.37699	0.493333	1.80048	0.274	0.784084	0.937096	FALSE
ENSG00000213281	NRAS	48.9889	0.260622	0.55387	0.470548	0.637964	0.88065	FALSE
ENSG00000009307	CSDE1	391.317	-0.0244873	0.369974	-0.0661867	0.947229	0.991391	FALSE
ENSG00000052723	SIKE1	56.0126	-0.0597271	0.600678	-0.0994329	0.920795	0.986256	FALSE
ENSG00000134198	TSPAN2	13.855	2.80186	1.59126	1.76078	0.0782756	0.329949	FALSE
ENSG00000233730	LINC01765	0.298544	3.29041	5.39909	0.609437	0.542235	NA	NA
ENSG00000173218	VANGL1	6.56602	5.42049	1.5534	3.48944	0.000484037	0.0140946	TRUE
ENSG00000163393	SLC22A15	10.9166	-1.60925	1.08707	-1.48035	0.138779	0.444656	FALSE
ENSG00000173212	MAB21L3	0.187701	2.62826	5.38798	0.4878	0.625691	NA	NA
ENSG00000163399	ATP1A1	230.004	-0.259444	0.482061	-0.538198	0.590441	0.854574	FALSE
ENSG00000203865	ATP1A1-AS1	12.2888	0.0822479	0.90942	0.09044	0.927938	0.988314	FALSE
ENSG00000233154	LINC01762	0.0613629	3.76507	5.40164	0.697025	0.485787	NA	NA
ENSG00000224950	AL390066.1	1.40078	1.58269	2.07766	0.761764	0.446201	NA	NA
ENSG00000116815	CD58	90.204	0.337125	0.584463	0.576811	0.564067	0.841647	FALSE
ENSG00000143061	IGSF3	25.6679	0.274243	1.09815	0.249732	0.802794	0.944791	FALSE
ENSG00000116824	CD2	143.169	-2.99268	0.884824	-3.38224	0.000718986	0.01815	TRUE
ENSG00000134247	PTGFRN	2.54319	6.08976	2.08298	2.92358	0.00346036	0.0510787	TRUE
ENSG00000134256	CD101	8.5006	-0.451746	1.41869	-0.318425	0.750162	0.926668	FALSE
ENSG00000236137	AL445231.1	0.454045	3.54362	4.06946	0.870785	0.383872	NA	NA
ENSG00000116830	TTF2	54.1078	1.5589	0.666192	2.34001	0.019283	0.152261	FALSE
ENSG00000134253	TRIM45	0.45655	4.00677	4.25619	0.941398	0.346501	NA	NA
ENSG00000271427	AL358072.1	0.131182	2.97071	5.39188	0.55096	0.581661	NA	NA
ENSG00000198162	MAN1A2	103.347	-0.594021	0.515076	-1.15327	0.2488	0.587608	FALSE
ENSG00000236866	AL157902.1	0.0647465	3.83135	5.40991	0.70821	0.478815	NA	NA
ENSG00000183508	TENT5C	70.9741	-0.766121	0.883914	-0.866737	0.386086	0.718803	FALSE
ENSG00000196505	GDAP2	52.352	-0.0573999	0.783766	-0.0732361	0.941618	0.990741	FALSE
ENSG00000065183	WDR3	25.6531	1.66859	0.821805	2.03039	0.0423165	0.240748	FALSE
ENSG00000092607	TBX15	1.90378	1.2355	2.83052	0.436493	0.662479	NA	NA
ENSG00000116874	WARS2	23.684	0.228474	0.740478	0.308549	0.757664	0.928449	FALSE
ENSG00000231365	WARS2-AS1	21.4273	-0.256232	0.876917	-0.292197	0.770136	0.932529	FALSE
ENSG00000260941	LINC00622	0.522826	4.6164	4.9081	0.940567	0.346927	NA	NA
ENSG00000143067	ZNF697	0.799771	5.53171	3.637	1.52095	0.128272	NA	NA
ENSG00000092621	PHGDH	11.1668	7.25511	1.57022	4.62043	3.82937e-06	0.000490706	TRUE
ENSG00000134193	REG4	5.61144	4.99683	3.77755	1.32277	0.185913	0.514385	FALSE
ENSG00000134250	NOTCH2	110.033	-3.86962	0.708872	-5.45884	4.79244e-08	2.3326e-05	TRUE
ENSG00000265808	SEC22B	78.3398	0.11456	0.555544	0.206212	0.836625	0.955721	FALSE
ENSG00000286106	AC253572.1	0.239199	5.01241	5.43061	0.922991	0.356012	NA	NA
ENSG00000273136	NBPF26	198.633	-2.20588	0.594988	-3.70744	0.000209363	0.00784672	TRUE
ENSG00000287979	AC253572.2	51.4596	2.50146	1.0284	2.43237	0.0150004	0.131058	FALSE
ENSG00000226067	LINC00623	30.1684	-0.401741	0.933262	-0.43047	0.666854	0.891222	FALSE
ENSG00000198019	FCGR1B	40.8261	0	3.61459	0	1	1	FALSE
ENSG00000188610	FAM72B	7.33945	5.33286	1.6657	3.20157	0.00136681	0.0282061	TRUE
ENSG00000171943	SRGAP2C	37.4232	-0.676463	0.735484	-0.919753	0.357702	0.695214	FALSE
ENSG00000230806	SRGAP2-AS1	0.131891	3.63761	5.40318	0.673235	0.500798	NA	NA
ENSG00000227082	LINC02798	0.130059	3.86757	5.40722	0.715259	0.474449	NA	NA
ENSG00000272583	AL592494.2	0.332156	5.79738	5.42251	1.06913	0.28501	NA	NA
ENSG00000232721	AC239800.2	0.187688	3.35219	5.39317	0.621563	0.53423	NA	NA
ENSG00000263590	LINC02591	3.47818	-0.0011099	1.68784	-0.000657583	0.999475	1	FALSE
ENSG00000273213	HIST2H3PS2	0.326587	3.82271	5.40778	0.70689	0.479635	NA	NA
ENSG00000263513	FAM72C	0.454622	5.80044	4.8335	1.20005	0.230119	NA	NA
ENSG00000232527	LINC02802	4.60009	-1.83438	1.73299	-1.05851	0.289824	0.628763	FALSE
ENSG00000237343	AC246785.3	0.481439	2.19457	3.38044	0.649197	0.516211	NA	NA
ENSG00000266338	NBPF15	74.9791	-1.48059	0.638334	-2.31946	0.0203701	0.157021	FALSE
ENSG00000224363	FP700111.1	0.139171	4.35694	5.42265	0.803471	0.421703	NA	NA
ENSG00000196369	SRGAP2B	31.8931	0.154876	0.717126	0.215968	0.829013	0.953862	FALSE
ENSG00000215784	FAM72D	0.836422	5.65053	3.42312	1.6507	0.0988006	NA	NA
ENSG00000276216	AC245014.3	110.492	-2.14859	0.687385	-3.12575	0.00177353	0.033042	TRUE
ENSG00000236140	AC245014.1	0.379818	4.70258	5.03002	0.934904	0.349838	NA	NA
ENSG00000162825	NBPF20	13.4419	-0.657391	1.06375	-0.617993	0.53658	0.826113	FALSE
ENSG00000117262	GPR89A	27.937	-0.475434	0.698523	-0.680628	0.496107	0.802438	FALSE
ENSG00000174827	PDZK1	0.138702	3.40438	5.39622	0.630882	0.528118	NA	NA
ENSG00000117281	CD160	5.37312	-0.565042	1.70873	-0.33068	0.740886	0.923673	FALSE
ENSG00000265491	RNF115	127.622	-0.13431	0.40839	-0.328876	0.742249	0.924029	FALSE
ENSG00000186141	POLR3C	64.7033	-0.412292	0.522444	-0.78916	0.430018	0.753174	FALSE
ENSG00000186364	NUDT17	16.9325	-0.367512	0.959972	-0.382836	0.701841	0.907129	FALSE
ENSG00000131788	PIAS3	26.093	-1.18698	0.807956	-1.46911	0.141803	0.449247	FALSE
ENSG00000198483	ANKRD35	3.84805	3.97112	2.28913	1.73477	0.0827814	0.341754	FALSE
ENSG00000143127	ITGA10	1.05863	-0.662058	2.44731	-0.270525	0.786756	NA	NA
ENSG00000131779	PEX11B	67.3378	-1.00381	0.517727	-1.93888	0.0525164	0.266947	FALSE
ENSG00000265241	RBM8A	335.626	0.354323	0.401998	0.881403	0.3781	0.711714	FALSE
ENSG00000234222	LIX1L-AS1	7.17692	-1.42363	1.197	-1.18933	0.234309	0.572675	FALSE
ENSG00000271601	LIX1L	44.4725	-1.32177	0.686741	-1.9247	0.0542664	0.271027	FALSE
ENSG00000272031	ANKRD34A	1.24673	0.679266	2.45146	0.277087	0.781713	NA	NA
ENSG00000121851	POLR3GL	178.995	-0.470836	0.486069	-0.968659	0.332715	0.671268	FALSE
ENSG00000265972	TXNIP	1243.3	-3.87687	0.914187	-4.24078	2.2274e-05	0.00177335	TRUE
ENSG00000287190	AC239799.2	34.3891	-2.34115	1.25276	-1.8688	0.0616509	0.289736	FALSE
ENSG00000233396	LINC01719	1.5955	-0.847322	2.03099	-0.417196	0.676535	NA	NA
ENSG00000271425	NBPF10	41.0819	-1.79794	0.985723	-1.82398	0.0681547	0.307004	FALSE
ENSG00000264343	NOTCH2NLA	36.2066	-1.29433	0.90449	-1.43101	0.152428	0.466541	FALSE
ENSG00000276509	AC239799.1	0.285729	1.76398	5.04171	0.349878	0.72643	NA	NA
ENSG00000270339	PPIAL4H	0.0576726	5.04596	5.43017	0.929246	0.352762	NA	NA
ENSG00000287978	AC245407.2	19.6564	-4.48526	1.4113	-3.1781	0.00148243	0.0297259	TRUE
ENSG00000268043	NBPF12	37.7981	-1.0291	0.741162	-1.38849	0.164987	0.483745	FALSE
ENSG00000131791	PRKAB2	17.2897	-0.952186	0.921291	-1.03353	0.301354	0.639545	FALSE
ENSG00000237188	AC242426.2	10.9108	0.127678	0.983397	0.129833	0.896698	0.978122	FALSE
ENSG00000131781	FMO5	9.56035	-2.44381	1.2734	-1.91912	0.0549692	0.27251	FALSE
ENSG00000131778	CHD1L	42.6526	-0.0864682	0.667114	-0.129615	0.896871	0.978122	FALSE
ENSG00000278811	LINC00624	2.22129	0.0919576	2.11301	0.0435197	0.965287	NA	FALSE
ENSG00000116128	BCL9	7.36138	0.400444	1.31099	0.305451	0.760023	0.929207	FALSE
ENSG00000162836	ACP6	7.07493	-0.444635	1.23951	-0.358719	0.719806	0.915568	FALSE
ENSG00000188092	GPR89B	36.6832	-1.44942	0.827376	-1.75183	0.0798039	0.333674	FALSE
ENSG00000273059	AC239803.1	0.210818	2.29612	5.38422	0.426453	0.669778	NA	NA
ENSG00000274372	LINC02804	0.250175	2.61569	4.85031	0.539284	0.589691	NA	NA
ENSG00000263956	NBPF11	43.2389	-1.06721	0.686211	-1.55522	0.119894	0.410581	FALSE
ENSG00000232265	LINC02805	1.75494	0.990118	2.28381	0.433538	0.664624	NA	NA
ENSG00000227733	AC239809.3	0.147538	2.34396	5.38318	0.435422	0.663256	NA	NA
ENSG00000274020	LINC01138	106.695	-1.65903	0.720623	-2.30222	0.0213225	0.161334	FALSE
ENSG00000236334	PPIAL4G	0.176189	4.34102	5.42285	0.800504	0.423419	NA	NA
ENSG00000270629	NBPF14	80.4081	-3.34543	0.708689	-4.72059	2.35158e-06	0.000371508	TRUE
ENSG00000286019	NOTCH2NLB	18.9864	0.264936	1.43352	0.184814	0.853375	0.960763	FALSE
ENSG00000177144	NUDT4B	0.299128	2.02066	4.2778	0.47236	0.63667	NA	NA
ENSG00000178104	PDE4DIP	84.0688	-2.14831	0.800753	-2.68286	0.00729958	0.0835169	TRUE
ENSG00000254539	AC239804.1	0.0546621	2.91978	5.39256	0.541447	0.5882	NA	NA
ENSG00000269713	NBPF9	31.6529	-0.206248	0.78963	-0.261195	0.793942	0.941934	FALSE
ENSG00000274265	AC245297.3	27.9728	-1.61615	0.848646	-1.90439	0.0568595	0.277388	FALSE
ENSG00000272755	AC245297.2	3.26774	0.0895879	2.14769	0.0417137	0.966727	0.995633	FALSE
ENSG00000286219	NOTCH2NLC	37.8207	-1.90377	0.901244	-2.11238	0.0346541	0.214575	FALSE
ENSG00000271383	NBPF19	30.9533	-2.17874	0.894655	-2.43529	0.0148799	0.130515	FALSE
ENSG00000275557	AC242842.1	0.524468	0.767567	3.71579	0.206569	0.836346	NA	NA
ENSG00000150337	FCGR1A	76.7303	0.245505	1.30087	0.188724	0.850309	0.960235	FALSE
ENSG00000203814	HIST2H2BF	19.7338	-0.806098	1.10869	-0.72707	0.467183	0.780954	FALSE
ENSG00000183598	HIST2H3D	5.5149	-1.32712	1.52944	-0.867711	0.385553	0.718307	FALSE
ENSG00000270882	HIST2H4A	0.994747	0.0579978	2.76618	0.0209668	0.983272	NA	FALSE
ENSG00000203811	HIST2H3C	0.0625135	5.19454	5.42834	0.95693	0.338603	NA	NA
ENSG00000203812	HIST2H2AA3	2.10503	0.465892	1.89161	0.246294	0.805455	NA	FALSE
ENSG00000272196	HIST2H2AA4	61.853	-2.45817	1.11241	-2.20976	0.0271219	0.186363	FALSE
ENSG00000203852	HIST2H3A	0.272972	4.58868	5.39429	0.850655	0.394961	NA	NA
ENSG00000270276	HIST2H4B	2.42262	0.363248	1.7685	0.205398	0.837261	0.955772	FALSE
ENSG00000264207	AC239868.1	4.54376	0.571869	1.39201	0.410822	0.681203	0.896522	FALSE
ENSG00000184678	HIST2H2BE	8.81252	-1.76208	1.43624	-1.22687	0.219873	0.558033	FALSE
ENSG00000184260	HIST2H2AC	42.9707	-0.393538	0.76587	-0.513845	0.607361	0.863069	FALSE
ENSG00000184270	HIST2H2AB	9.35081	-0.788998	1.18349	-0.666669	0.504983	0.80776	FALSE
ENSG00000178096	BOLA1	26.7501	1.30049	0.852614	1.5253	0.127185	0.423899	FALSE
ENSG00000159164	SV2A	0.808308	2.89946	3.10744	0.93307	0.350784	NA	NA
ENSG00000143368	SF3B4	193.11	0.656388	0.425495	1.54265	0.122917	0.415748	FALSE
ENSG00000014914	MTMR11	20.3753	-2.35727	1.31594	-1.79131	0.0732428	0.320482	FALSE
ENSG00000264522	OTUD7B	8.97292	1.60383	1.20309	1.3331	0.1825	0.509342	FALSE
ENSG00000285184	AC244033.2	9.15762	0.641538	1.06034	0.605027	0.545161	0.831515	FALSE
ENSG00000136631	VPS45	52.5527	-0.873018	0.612353	-1.42568	0.153961	0.468733	FALSE
ENSG00000023902	PLEKHO1	385.426	-0.993999	0.443262	-2.24246	0.0249314	0.176847	FALSE
ENSG00000285554	AC242988.2	1.25831	-0.729904	2.95924	-0.246652	0.805177	NA	NA
ENSG00000143401	ANP32E	163.017	1.83753	0.451702	4.06801	4.74168e-05	0.00294006	TRUE
ENSG00000276110	AC242988.1	0.0917887	3.57336	5.404	0.661244	0.508456	NA	NA
ENSG00000118298	CA14	0.155727	3.0477	5.39264	0.56516	0.571965	NA	NA
ENSG00000117362	APH1A	294.677	0.0549123	0.43311	0.126786	0.89911	0.978606	FALSE
ENSG00000118292	C1orf54	8.5229	-0.237332	1.2718	-0.186612	0.851965	0.960315	FALSE
ENSG00000159208	CIART	1.10087	3.10617	2.98993	1.03888	0.298862	NA	NA
ENSG00000266472	MRPS21	416.585	0.604617	0.448613	1.34775	0.17774	0.502731	FALSE
ENSG00000117360	PRPF3	48.6568	-0.0862456	0.642105	-0.134317	0.893152	0.976307	FALSE
ENSG00000163125	RPRD2	58.6192	-0.596822	0.589966	-1.01162	0.311719	0.651473	FALSE
ENSG00000143374	TARS2	30.8684	0.116171	0.772158	0.150449	0.88041	0.97041	FALSE
ENSG00000143369	ECM1	1.03187	1.21622	2.57841	0.471694	0.637145	NA	NA
ENSG00000228126	FALEC	2.60278	1.25981	1.75797	0.716631	0.473602	0.785832	FALSE
ENSG00000143382	ADAMTSL4	25.4649	0.806871	1.31396	0.614076	NA	NA	NA
ENSG00000203804	ADAMTSL4-AS1	5.60206	-1.23599	1.51764	-0.814416	0.415407	0.740795	FALSE
ENSG00000143384	MCL1	435.778	-1.79578	0.463542	-3.87403	0.00010705	0.00490425	TRUE
ENSG00000143420	ENSA	271.698	0.228424	0.352748	0.647556	0.517272	0.814404	FALSE
ENSG00000143457	GOLPH3L	24.2359	-0.0320119	0.883992	-0.0362129	0.971113	0.996972	FALSE
ENSG00000143452	HORMAD1	0.66008	4.18522	3.78617	1.1054	0.268988	NA	NA
ENSG00000163131	CTSS	948.747	-1.18322	0.439893	-2.6898	0.00714953	0.0825016	TRUE
ENSG00000143387	CTSK	2.88986	-0.648382	1.95818	-0.331115	0.740558	0.923484	FALSE
ENSG00000143437	ARNT	48.4313	-0.258102	0.564108	-0.45754	0.647283	0.884041	FALSE
ENSG00000143379	SETDB1	56.1721	-0.775925	0.587364	-1.32103	0.186492	0.515335	FALSE
ENSG00000143418	CERS2	116.042	0.0351235	0.469484	0.074813	0.940364	0.990525	FALSE
ENSG00000259357	AL590133.2	0.0547984	3.68933	5.40441	0.682652	0.494827	NA	NA
ENSG00000143412	ANXA9	0.683361	3.6377	3.80888	0.955058	0.339548	NA	NA
ENSG00000143409	MINDY1	11.5218	-1.06989	1.22393	-0.874141	0.382041	0.714826	FALSE
ENSG00000143363	PRUNE1	26.772	-0.166966	0.694561	-0.240391	0.810027	0.947485	FALSE
ENSG00000163141	BNIPL	3.86757	-2.27886	1.64671	-1.38389	0.166394	0.485435	FALSE
ENSG00000143443	C1orf56	18.1459	-0.918619	1.01848	-0.901951	0.367083	0.702629	FALSE
ENSG00000197622	CDC42SE1	305.966	-1.97863	0.34569	-5.7237	1.04229e-08	8.76501e-06	TRUE
ENSG00000213190	MLLT11	15.939	-2.54158	0.99874	-2.54479	0.0109344	0.107467	FALSE
ENSG00000143458	GABPB2	23.6486	-0.240501	0.711837	-0.33786	0.735469	0.921973	FALSE
ENSG00000143434	SEMA6C	0.492745	2.69847	3.84747	0.701362	0.483077	NA	NA
ENSG00000163154	TNFAIP8L2	43.7171	-0.0698421	0.88315	-0.0790829	0.936967	0.990038	FALSE
ENSG00000163156	SCNM1	126.696	0.230852	0.439509	0.52525	0.59941	0.859448	FALSE
ENSG00000163155	LYSMD1	1.288	0.289895	2.2923	0.126464	0.899364	NA	FALSE
ENSG00000163157	TMOD4	0.0699124	3.39982	5.40075	0.62951	0.529015	NA	NA
ENSG00000163159	VPS72	85.3981	0.239576	0.532049	0.450289	0.652502	0.885398	FALSE
ENSG00000143398	PIP5K1A	55.2661	-0.521029	0.593472	-0.877935	0.379979	0.713057	FALSE
ENSG00000159352	PSMD4	282.564	0.301022	0.354874	0.848251	0.396298	0.726077	FALSE
ENSG00000232671	ZNF687-AS1	7.88638	1.6505	1.11613	1.47876	0.139204	0.445208	FALSE
ENSG00000143373	ZNF687	21.9372	-0.326663	0.829357	-0.393876	0.693673	0.902491	FALSE
ENSG00000143393	PI4KB	60.5487	-0.671105	0.599586	-1.11928	0.263021	0.60299	FALSE
ENSG00000143390	RFX5	89.5351	0.0905284	0.4525	0.200063	0.841431	0.9575	FALSE
ENSG00000224645	AL391069.1	0.789591	0.272163	2.88095	0.09447	0.924736	NA	FALSE
ENSG00000237976	AL391069.2	6.06018	0.460267	1.23335	0.373186	0.70901	0.909968	FALSE
ENSG00000143416	SELENBP1	1.39559	0	5.2275	0	1	NA	FALSE
ENSG00000159377	PSMB4	235.541	0.664508	0.450508	1.47502	0.140207	0.446928	FALSE
ENSG00000143442	POGZ	72.4934	-0.133622	0.608294	-0.219667	0.826131	0.95256	FALSE
ENSG00000143375	CGN	0.147001	5.09367	5.42956	0.938135	0.348175	NA	NA
ENSG00000143367	TUFT1	0.446375	4.16564	4.04073	1.03091	0.302581	NA	NA
ENSG00000143376	SNX27	75.2566	0.182133	0.484314	0.376064	0.706869	0.909092	FALSE
ENSG00000250734	AL391335.1	0.378408	2.79901	4.67184	0.599124	0.54909	NA	NA
ENSG00000269621	AL589765.7	2.63206	0.446523	2.06571	0.216159	0.828863	0.953845	FALSE
ENSG00000143436	MRPL9	88.5319	0.279575	0.480006	0.582441	0.56027	0.839908	FALSE
ENSG00000143450	OAZ3	1.1419	1.74035	2.37803	0.731847	0.464262	NA	NA
ENSG00000249602	AL589765.4	4.14076	0.901497	1.61303	0.558885	0.57624	0.847471	FALSE
ENSG00000268288	AL589765.5	0.0682761	4.60952	5.42547	0.849608	0.395543	NA	NA
ENSG00000182134	TDRKH	7.37783	2.33853	1.29368	1.80765	0.0706608	0.313228	FALSE
ENSG00000203288	TDRKH-AS1	4.61164	1.00571	1.42207	0.707215	0.479433	0.790235	FALSE
ENSG00000143365	RORC	0.449088	5.24691	5.18905	1.01115	0.311944	NA	NA
ENSG00000225556	C2CD4D	2.6014	1.62877	1.89375	0.860078	0.389746	0.721619	FALSE
ENSG00000234614	C2CD4D-AS1	0.488833	4.38344	4.26002	1.02897	0.303493	NA	NA
ENSG00000196407	THEM5	0.642336	5.01721	5.01718	1.00001	0.317308	NA	NA
ENSG00000159445	THEM4	71.4705	1.03091	0.620872	1.66042	0.0968305	0.368871	FALSE
ENSG00000285651	AL450992.2	0.134624	3.79126	5.40818	0.701023	0.483289	NA	NA
ENSG00000197747	S100A10	1155.14	1.27272	0.583504	2.18116	0.0291716	0.194018	FALSE
ENSG00000163191	S100A11	1422.02	-1.61288	0.675747	-2.38681	0.0169953	0.140634	FALSE
ENSG00000159450	TCHH	0.0350131	5.13852	5.42901	0.946492	0.343898	NA	NA
ENSG00000237975	FLG-AS1	0.121195	2.93566	5.39134	0.544513	0.586089	NA	NA
ENSG00000197915	HRNR	0.0461919	4.34102	5.42285	0.800504	0.423419	NA	NA
ENSG00000163207	IVL	0.0378235	5.04596	5.43017	0.929245	0.352762	NA	NA
ENSG00000163220	S100A9	2726.59	0.572648	1.85136	0.309313	0.757084	0.928449	FALSE
ENSG00000163221	S100A12	205.114	4.34926	2.10058	2.0705	0.0384051	0.228246	FALSE
ENSG00000143546	S100A8	2786.97	0.23071	2.22596	0.103645	0.917451	0.985191	FALSE
ENSG00000197956	S100A6	3201.5	-1.9884	0.475241	-4.18398	2.86448e-05	0.0021412	TRUE
ENSG00000196420	S100A5	0.212599	4.07984	5.41655	0.753217	0.45132	NA	NA
ENSG00000196154	S100A4	3359.24	-2.74836	0.620907	-4.42636	9.58353e-06	0.000976867	TRUE
ENSG00000188015	S100A3	0.806951	4.25164	4.98207	0.853389	0.393444	NA	NA
ENSG00000196754	S100A2	1.03402	-0.445365	2.77228	-0.16065	0.872369	NA	FALSE
ENSG00000285867	BX470102.2	0.305471	1.34462	5.37607	0.250111	0.802501	NA	NA
ENSG00000188643	S100A16	1.35246	-0.53373	3.48848	-0.152998	0.8784	NA	FALSE
ENSG00000189334	S100A14	1.34346	1.86923	3.50222	0.533728	NA	NA	NA
ENSG00000189171	S100A13	27.2494	-1.70733	0.87925	-1.94181	0.0521604	0.266241	FALSE
ENSG00000160678	S100A1	0.476128	2.11558	3.90743	0.541425	0.588215	NA	NA
ENSG00000272030	AL162258.2	10.578	-0.417401	1.05807	-0.394491	0.693218	0.902491	FALSE
ENSG00000160679	CHTOP	102.255	-0.0342537	0.533745	-0.0641762	0.94883	0.991748	FALSE
ENSG00000143553	SNAPIN	104.609	0.379903	0.530688	0.715869	0.474072	0.786322	FALSE
ENSG00000143621	ILF2	326.174	1.4037	0.39579	3.54658	0.000390266	0.0124138	TRUE
ENSG00000143624	INTS3	40.1107	0.147064	0.620781	0.236901	0.812734	0.948415	FALSE
ENSG00000143554	SLC27A3	49.638	-1.42161	0.803855	-1.7685	0.076978	0.327433	FALSE
ENSG00000143614	GATAD2B	80.939	-0.417353	0.47169	-0.884803	0.376263	0.710276	FALSE
ENSG00000284738	AL358472.5	1.3005	1.77646	2.35375	0.754738	0.450406	NA	NA
ENSG00000198837	DENND4B	72.8886	-0.924448	0.58173	-1.58914	0.11203	0.396023	FALSE
ENSG00000160741	CRTC2	88.4702	-0.733708	0.518532	-1.41497	0.157076	0.473234	FALSE
ENSG00000143570	SLC39A1	88.4182	0.41875	0.565565	0.74041	0.459051	0.774962	FALSE
ENSG00000282386	AL358472.4	0.488847	2.61449	3.37338	0.775034	0.43832	NA	NA
ENSG00000273026	AL358472.3	0.254284	2.52403	5.3824	0.468942	0.639111	NA	NA
ENSG00000143578	CREB3L4	16.7658	0.185104	0.862967	0.214498	0.830159	0.953948	FALSE
ENSG00000143543	JTB	483.245	-0.00319804	0.401792	-0.00795943	0.993649	1	FALSE
ENSG00000272654	AL358472.2	3.55369	0.131123	1.51602	0.0864919	0.931075	0.988768	FALSE
ENSG00000143545	RAB13	31.1418	-1.67911	1.11412	-1.50712	0.131779	0.431611	FALSE
ENSG00000177954	RPS27	11136.1	-0.515843	0.62736	-0.822243	0.410938	0.738233	FALSE
ENSG00000143552	NUP210L	3.75867	2.3713	1.54408	1.53574	0.124601	0.419023	FALSE
ENSG00000143549	TPM3	1139.37	-0.298196	0.341441	-0.873348	0.382474	0.715344	FALSE
ENSG00000143612	C1orf43	230.165	0.258883	0.372662	0.694685	0.487253	0.795436	FALSE
ENSG00000143569	UBAP2L	97.694	0.336569	0.432282	0.778586	0.436224	0.758098	FALSE
ENSG00000143575	HAX1	173.186	0.0381104	0.494077	0.0771346	0.938517	0.990038	FALSE
ENSG00000143595	AQP10	1.89527	3.26512	2.82915	1.1541	0.24846	NA	NA
ENSG00000143515	ATP8B2	22.2535	-0.516175	0.975955	-0.528893	0.59688	0.858216	FALSE
ENSG00000228013	IL6R-AS1	0.608696	3.72452	3.57346	1.04227	0.297286	NA	NA
ENSG00000160712	IL6R	47.6269	-0.585891	0.750488	-0.78068	0.434991	0.757786	FALSE
ENSG00000160714	UBE2Q1	66.0433	-0.0872811	0.537002	-0.162534	0.870885	0.967488	FALSE
ENSG00000229780	UBE2Q1-AS1	0.185508	2.21349	5.38095	0.411356	0.680811	NA	NA
ENSG00000160710	ADAR	295.087	-0.856954	0.391341	-2.18979	0.0285397	0.192264	FALSE
ENSG00000143603	KCNN3	0.952094	2.81338	2.97626	0.945276	0.344518	NA	NA
ENSG00000163344	PMVK	94.8765	0.565101	0.499112	1.13221	0.257545	0.598505	FALSE
ENSG00000270361	AL451085.1	1.6776	-0.988801	2.45832	-0.402226	0.687518	NA	NA
ENSG00000163346	PBXIP1	155.932	-3.36035	0.662626	-5.07127	3.95176e-07	0.000101589	TRUE
ENSG00000163348	PYGO2	43.8431	-0.719966	0.625992	-1.15012	0.250094	0.589274	FALSE
ENSG00000271380	AL451085.2	14.0908	-0.299524	0.984107	-0.304361	0.760853	0.929479	FALSE
ENSG00000160691	SHC1	59.8033	-0.896723	0.707994	-1.26657	0.20531	0.541303	FALSE
ENSG00000173207	CKS1B	97.0499	2.89425	0.651215	4.44438	8.81466e-06	0.00091939	TRUE	CKS1B
ENSG00000160688	FLAD1	77.583	-0.0292736	0.462634	-0.0632759	0.949547	0.99184	FALSE
ENSG00000160685	ZBTB7B	53.6942	-1.4893	0.653132	-2.28025	0.022593	0.167303	FALSE
ENSG00000163354	DCST2	0.201434	2.72704	5.38568	0.506351	0.61261	NA	NA
ENSG00000232093	DCST1-AS1	0.12448	2.83112	5.39026	0.525229	0.599424	NA	NA
ENSG00000143537	ADAM15	44.1229	-0.161015	0.683713	-0.235501	0.81382	0.948487	FALSE
ENSG00000243364	EFNA4	19.5846	0.0214181	0.818981	0.0261521	0.979136	0.998499	FALSE
ENSG00000143590	EFNA3	6.58046	0.316493	1.32805	0.238314	0.811637	0.947885	FALSE
ENSG00000169242	EFNA1	0.328307	5.02937	5.43039	0.926153	0.354366	NA	NA
ENSG00000169241	SLC50A1	111.583	-1.43308	0.58362	-2.45551	0.0140686	0.126111	FALSE
ENSG00000179085	DPM3	116.403	0.156186	0.547215	0.28542	0.775322	0.934557	FALSE
ENSG00000163463	KRTCAP2	518.122	-0.0288683	0.44984	-0.0641746	0.948831	0.991748	FALSE
ENSG00000163462	TRIM46	3.26773	1.69655	1.89397	0.895765	0.370378	0.705869	FALSE
ENSG00000185499	MUC1	3.15983	2.56289	1.82318	1.40573	0.159805	0.476727	FALSE
ENSG00000231064	AC234582.1	0.891962	3.64636	3.01362	1.20996	0.226294	NA	NA
ENSG00000169231	THBS3	4.35527	-0.446703	1.76713	-0.252785	0.800435	0.944791	FALSE
ENSG00000173171	MTX1	86.0618	0.606968	0.510586	1.18877	0.234532	0.572675	FALSE
ENSG00000236263	AC234582.2	0.704889	1.14782	2.77191	0.41409	0.678808	NA	NA
ENSG00000177628	GBA	32.2609	1.18824	0.732879	1.62132	0.104948	0.383659	FALSE
ENSG00000160767	FAM189B	15.1798	0.671459	0.994976	0.67485	0.499771	0.804946	FALSE
ENSG00000116521	SCAMP3	164.429	0.0558115	0.397395	0.140443	0.88831	0.973566	FALSE
ENSG00000176444	CLK2	72.5817	-0.31854	0.521021	-0.611376	0.540951	0.829977	FALSE
ENSG00000143630	HCN3	3.00027	1.02042	1.62587	0.627613	0.530258	0.822222	FALSE
ENSG00000160752	FDPS	199.77	0.970259	0.464738	2.08776	0.0368199	0.222857	FALSE
ENSG00000225855	RUSC1-AS1	1.10316	0.787271	2.59693	0.303155	0.761772	NA	NA
ENSG00000160753	RUSC1	38.9065	-0.612658	0.689709	-0.888284	0.374388	0.708992	FALSE
ENSG00000116539	ASH1L	172.37	-1.09976	0.503008	-2.18637	0.0287888	0.192723	FALSE
ENSG00000227773	ASH1L-IT1	0.147197	2.38453	5.38359	0.442926	0.657819	NA	NA
ENSG00000235919	ASH1L-AS1	24.6885	-0.913207	0.809808	-1.12768	0.259453	0.599818	FALSE
ENSG00000125459	MSTO1	37.8575	-0.987724	0.718724	-1.37427	0.169357	0.489452	FALSE
ENSG00000287839	AL353807.5	16.1583	-2.34552	1.22161	-1.92002	0.0548553	0.272145	FALSE
ENSG00000163374	YY1AP1	98.1323	-0.696316	0.47791	-1.457	0.145116	0.455348	FALSE
ENSG00000132676	DAP3	157.53	0.261474	0.437043	0.59828	0.549653	0.833869	FALSE
ENSG00000116580	GON4L	136.994	-0.663617	0.506479	-1.31026	0.190109	0.520219	FALSE
ENSG00000132718	SYT11	47.2943	-2.20317	1.10287	-1.99767	0.0457527	0.250653	FALSE
ENSG00000143622	RIT1	41.8992	-0.701429	0.6886	-1.01863	0.308379	0.64761	FALSE
ENSG00000132680	KHDC4	72.816	-1.05554	0.565375	-1.86698	0.0619046	0.290522	FALSE
ENSG00000173080	RXFP4	0.16771	2.23723	5.38363	0.41556	0.677732	NA	NA
ENSG00000116584	ARHGEF2	106.408	-1.06568	0.47475	-2.24472	0.0247864	0.176456	FALSE
ENSG00000273002	AL355388.2	3.52231	0.861133	1.62001	0.531561	0.59503	0.85783	FALSE
ENSG00000163479	SSR2	575.369	0.131946	0.433412	0.304436	0.760796	0.929479	FALSE
ENSG00000160803	UBQLN4	43.8952	0.431367	0.657582	0.655989	0.511831	0.811611	FALSE
ENSG00000116586	LAMTOR2	231.35	-0.0242498	0.382577	-0.0633853	0.94946	0.99184	FALSE
ENSG00000132698	RAB25	17.1569	-0.0596876	1.15664	-0.0516043	0.958844	0.99355	FALSE
ENSG00000254726	MEX3A	1.43381	1.82794	2.32086	0.787613	0.430923	NA	NA
ENSG00000160789	LMNA	103.763	-1.49183	1.21492	-1.22793	0.219473	0.557886	FALSE
ENSG00000196189	SEMA4A	49.6644	-0.944566	0.862092	-1.09567	0.273225	0.612263	FALSE
ENSG00000160785	SLC25A44	16.3043	0.165123	0.850704	0.194101	0.846096	0.958914	FALSE
ENSG00000160783	PMF1	118.885	0.699717	0.535874	1.30575	0.191638	0.522279	FALSE
ENSG00000242252	BGLAP	1.41887	-0.0314944	2.24737	-0.0140139	0.988819	NA	FALSE
ENSG00000160781	PAQR6	0.768681	4.22022	3.36713	1.25336	0.210075	NA	NA
ENSG00000198952	SMG5	59.7331	0.00286199	0.548261	0.00522013	0.995835	1	FALSE
ENSG00000163472	TMEM79	14.2453	-0.372527	0.920874	-0.404537	0.685818	0.899219	FALSE
ENSG00000198715	GLMP	60.0904	0.93948	0.632318	1.48577	0.13734	0.442203	FALSE
ENSG00000163468	CCT3	373.061	1.20471	0.444734	2.70882	0.0067522	0.079904	TRUE
ENSG00000163467	TSACC	2.0828	2.7873	2.02494	1.37649	0.168671	NA	NA
ENSG00000125462	C1orf61	3.71677	3.25391	1.65743	1.96323	0.0496194	0.260002	FALSE
ENSG00000116604	MEF2D	55.7183	-0.350387	0.661323	-0.529827	0.596232	0.85819	FALSE
ENSG00000183856	IQGAP3	0.682034	6.67009	4.89482	1.36268	0.172982	NA	NA
ENSG00000187862	TTC24	17.7829	0.619886	1.12907	0.549026	0.582988	0.850729	FALSE
ENSG00000163382	NAXE	174.168	0.404787	0.425428	0.951484	0.341359	0.679838	FALSE
ENSG00000160818	GPATCH4	87.5626	1.6803	0.530623	3.16665	0.00154208	0.0303787	TRUE
ENSG00000132702	HAPLN2	0.106838	3.60615	5.40358	0.667364	0.50454	NA	NA
ENSG00000229953	AL590666.2	0.173263	4.60956	5.42547	0.849616	0.395539	NA	NA
ENSG00000143320	CRABP2	0.149481	2.76871	5.38692	0.513968	0.607274	NA	NA
ENSG00000143319	ISG20L2	77.5477	-0.225124	0.558814	-0.402861	0.68705	0.900037	FALSE
ENSG00000143303	RRNAD1	43.7935	0.0488934	0.60507	0.0808061	0.935596	0.98961	FALSE
ENSG00000143314	MRPL24	99.6113	0.820702	0.517831	1.58488	0.112993	0.398098	FALSE
ENSG00000143321	HDGF	142.003	0.724727	0.45073	1.6079	0.107858	0.388861	FALSE
ENSG00000143294	PRCC	85.4357	-0.003085	0.569761	-0.00541455	0.99568	1	FALSE
ENSG00000287624	AL590666.5	0.180599	2.26054	5.38237	0.41999	0.674493	NA	NA
ENSG00000027869	SH2D2A	61.7811	4.80465	0.936294	5.13156	2.87344e-07	8.4048e-05	TRUE
ENSG00000198400	NTRK1	0.579408	5.00723	5.10955	0.979974	0.327099	NA	NA
ENSG00000187800	PEAR1	1.165	4.82425	3.65073	1.32145	0.186353	NA	NA
ENSG00000132694	ARHGEF11	11.182	2.50051	1.83567	1.36218	0.173142	0.495138	FALSE
ENSG00000117036	ETV3	21.1814	-0.482931	0.867719	-0.556553	0.577833	0.848318	FALSE
ENSG00000271736	LINC02772	0.0266865	5.16704	5.42867	0.951806	0.341196	NA	NA
ENSG00000143297	FCRL5	269.301	0.0498352	1.07295	0.046447	0.962954	0.995076	FALSE
ENSG00000163518	FCRL4	0.323399	5.12389	5.42919	0.943768	0.345288	NA	NA
ENSG00000160856	FCRL3	68.9935	0.656677	1.05877	0.620227	0.535108	0.825224	FALSE
ENSG00000227217	AL356276.1	0.638471	2.63094	3.65713	0.7194	0.471895	NA	NA
ENSG00000132704	FCRL2	34.0057	-1.74272	1.11433	-1.56392	0.117836	0.406638	FALSE
ENSG00000163534	FCRL1	44.8218	-5.75888	1.24262	-4.63445	3.5788e-06	0.000471939	TRUE
ENSG00000158473	CD1D	22.0593	0.218882	1.11537	0.196242	0.844421	0.958615	FALSE
ENSG00000158477	CD1A	0.409035	3.45399	5.26046	0.656594	0.511442	NA	NA
ENSG00000158481	CD1C	61.0408	0.0940645	0.994211	0.0946122	0.924623	0.987448	FALSE
ENSG00000158485	CD1B	0.13417	4.67245	5.42467	0.861334	0.389054	NA	NA
ENSG00000158488	CD1E	0.68331	6.11318	5.23738	1.16722	0.243121	NA	NA
ENSG00000163563	MNDA	161.768	0.0533561	0.636204	0.0838663	0.933163	0.989268	FALSE
ENSG00000163564	PYHIN1	75.169	-1.31999	0.631159	-2.09137	0.0364947	0.222189	FALSE
ENSG00000163565	IFI16	420.215	0.256911	0.455079	0.564541	0.572386	0.845733	FALSE
ENSG00000163568	AIM2	171.488	-1.49502	0.616887	-2.42349	0.0153723	0.132247	FALSE
ENSG00000162706	CADM3	0.136566	4.67519	5.41901	0.862739	0.388281	NA	NA
ENSG00000179639	FCER1A	9.17061	0	5.52502	0	NA	NA	FALSE
ENSG00000158716	DUSP23	126.778	0.0047302	0.48803	0.00969244	0.992267	1	FALSE
ENSG00000181036	FCRL6	27.6898	-0.601297	1.41745	-0.42421	0.671413	0.892586	FALSE
ENSG00000158714	SLAMF8	6.64624	4.2757	2.19561	1.94738	0.0514888	0.264137	FALSE
ENSG00000256029	AL590560.2	0.193372	5.02938	5.43039	0.926155	0.354366	NA	NA
ENSG00000243284	VSIG8	0.631509	4.26179	3.66559	1.16265	0.244973	NA	NA
ENSG00000272668	AL590560.3	0.187421	5.09367	5.42956	0.938136	0.348174	NA	NA
ENSG00000213085	CFAP45	0.708949	2.04704	3.46077	0.591497	0.554187	NA	NA
ENSG00000158710	TAGLN2	1308.57	-0.253422	0.479349	-0.528679	0.597028	0.858216	FALSE
ENSG00000143315	PIGM	34.9251	-0.224796	0.809448	-0.277715	0.781231	0.936183	FALSE
ENSG00000162728	KCNJ9	0.0363484	3.60616	5.40358	0.667365	0.504539	NA	NA
ENSG00000162729	IGSF8	69.8527	-0.0190977	0.561802	-0.0339936	0.972882	0.997137	FALSE
ENSG00000132681	ATP1A4	0.142611	5.07808	5.42976	0.935232	0.349669	NA	NA
ENSG00000143318	CASQ1	0.189658	4.59293	5.42569	0.846516	0.397265	NA	NA
ENSG00000227741	AL121987.2	0.564611	1.60293	3.41821	0.468938	0.639114	NA	NA
ENSG00000162734	PEA15	137.621	-0.947855	0.538566	-1.75996	0.0784145	0.330328	FALSE
ENSG00000132716	DCAF8	123.664	-0.660981	0.404057	-1.63586	0.101868	0.378421	FALSE
ENSG00000228606	AL139011.1	2.73761	-0.288264	1.66102	-0.173546	0.862222	0.964752	FALSE
ENSG00000162735	PEX19	36.2496	0.331127	0.681508	0.485874	0.627056	0.874849	FALSE
ENSG00000122218	COPA	170.994	-0.32907	0.527922	-0.62333	0.533068	0.823836	FALSE
ENSG00000162736	NCSTN	79.8196	-0.330085	0.540161	-0.611087	0.541142	0.830039	FALSE
ENSG00000171786	NHLH1	0.268333	2.04966	5.21123	0.393315	0.694087	NA	NA
ENSG00000162738	VANGL2	0.0492103	5.15291	5.42884	0.949174	0.342532	NA	NA
ENSG00000162739	SLAMF6	45.3511	-2.71922	0.870033	-3.12542	0.0017755	0.033042	TRUE
ENSG00000066294	CD84	57.6525	-0.856689	0.978359	-0.875638	0.381227	0.714051	FALSE
ENSG00000117090	SLAMF1	20.3004	0.689728	1.15896	0.595127	0.551759	0.83532	FALSE
ENSG00000228863	AL121985.1	0.84329	0.749708	2.81995	0.265858	0.790349	NA	NA
ENSG00000117091	CD48	459.904	-0.0573623	0.344914	-0.166309	0.867914	0.966562	FALSE
ENSG00000026751	SLAMF7	59.439	1.68973	1.06852	1.58138	0.113792	0.399131	FALSE
ENSG00000122224	LY9	97.1094	-0.30811	0.747961	-0.411933	0.680389	0.896115	FALSE
ENSG00000122223	CD244	18.8511	0.0149983	1.27937	0.0117232	0.990646	1	FALSE
ENSG00000179914	ITLN1	1.08643	0	5.43084	0	1	NA	FALSE
ENSG00000158769	F11R	52.8239	-0.473407	0.615407	-0.769258	0.44174	0.76248	FALSE
ENSG00000215845	TSTD1	547.938	0.270882	0.539854	0.50177	0.61583	0.868049	FALSE
ENSG00000158773	USF1	113.082	-0.829255	0.488551	-1.69738	0.0896253	0.354992	FALSE
ENSG00000186517	ARHGAP30	366.567	-1.28111	0.345037	-3.71296	0.000204852	0.00774235	TRUE
ENSG00000143217	NECTIN4	0.223404	1.45187	5.37077	0.270328	0.786908	NA	NA
ENSG00000162755	KLHDC9	2.36957	-0.387028	1.95823	-0.197641	0.843326	0.958602	FALSE
ENSG00000143256	PFDN2	213.145	0.657529	0.426074	1.54323	0.122776	0.41548	FALSE
ENSG00000158793	NIT1	80.5499	-0.0375242	0.558087	-0.0672371	0.946393	0.991229	FALSE
ENSG00000158796	DEDD	66.7347	0.0783059	0.507671	0.154245	0.877416	0.96886	FALSE
ENSG00000143222	UFC1	359.733	-0.0614274	0.418716	-0.146704	0.883365	0.971926	FALSE
ENSG00000224985	AL590714.1	1.22083	1.08277	2.32936	0.464835	0.64205	NA	NA
ENSG00000143258	USP21	36.5605	-0.529954	0.659753	-0.803262	0.421824	0.746892	FALSE
ENSG00000143224	PPOX	44.241	-0.105841	0.627724	-0.168611	0.866103	0.965767	FALSE
ENSG00000158850	B4GALT3	120.844	0.0114045	0.498006	0.0229003	0.98173	0.999	FALSE
ENSG00000158859	ADAMTS4	2.92408	-0.12466	1.83414	-0.0679667	0.945812	0.991229	FALSE
ENSG00000158864	NDUFS2	243.895	-0.302001	0.412196	-0.732665	0.463763	0.778377	FALSE
ENSG00000158869	FCER1G	1018.32	-2.94292	1.18695	-2.4794	0.0131604	0.120707	FALSE
ENSG00000158882	TOMM40L	8.64056	0.389073	1.11128	0.350112	0.726255	0.918622	FALSE
ENSG00000143257	NR1I3	0.0887138	3.41679	5.40052	0.632678	0.526944	NA	NA
ENSG00000158887	MPZ	5.22484	-0.698372	1.30769	-0.534051	0.593306	0.856373	FALSE
ENSG00000143252	SDHC	226.12	0.376244	0.425668	0.883891	0.376755	0.710815	FALSE
ENSG00000188931	CFAP126	0.0939066	3.58993	5.40379	0.664337	0.506475	NA	NA
ENSG00000283696	AL592295.4	13.5494	-2.24767	0.992563	-2.26451	0.0235427	0.171445	FALSE
ENSG00000288093	AL592295.5	6.69042	-1.76933	1.28263	-1.37945	0.167755	0.487715	FALSE
ENSG00000283317	AL831711.1	0.0377093	5.15291	5.42884	0.949173	0.342533	NA	NA
ENSG00000143226	FCGR2A	92.6258	-2.12176	0.865156	-2.45246	0.0141884	0.126848	FALSE
ENSG00000173110	HSPA6	15.8807	-1.42006	1.31413	-1.08061	NA	NA	NA
ENSG00000203747	FCGR3A	401.326	-0.316099	1.12749	-0.280357	0.779204	0.935491	FALSE
ENSG00000162747	FCGR3B	11.8886	3.795	1.86874	2.03078	0.0422777	0.240629	FALSE
ENSG00000072694	FCGR2B	243.542	-2.732	0.519541	-5.25849	1.45244e-07	5.14279e-05	TRUE
ENSG00000234211	AL451067.1	0.421707	0.573437	5.35505	0.107083	0.914723	NA	FALSE
ENSG00000132185	FCRLA	516.903	-1.93711	0.636208	-3.04477	0.00232855	0.0395963	TRUE
ENSG00000162746	FCRLB	9.67362	-1.77472	1.06437	-1.66739	0.0954375	0.366889	FALSE
ENSG00000081721	DUSP12	48.8375	0.385121	0.638351	0.603305	0.546306	0.831734	FALSE
ENSG00000226889	AL359541.1	0.307124	2.18059	4.89236	0.445714	0.655804	NA	NA
ENSG00000118217	ATF6	53.4182	-0.512764	0.623059	-0.822979	0.41052	0.737948	FALSE
ENSG00000162745	OLFML2B	0.990362	0	5.40475	0	1	NA	FALSE
ENSG00000198574	SH2D1B	6.00299	3.5069	2.13675	1.64123	0.10075	0.375485	FALSE
ENSG00000152332	UHMK1	168.063	-1.03891	0.473149	-2.19573	0.0281111	0.190739	FALSE
ENSG00000259788	AL596325.1	0.204576	3.17704	5.39532	0.588851	0.555961	NA	NA
ENSG00000117143	UAP1	37.679	0.165165	0.7552	0.218703	0.826881	0.95295	FALSE
ENSG00000272574	AL596325.2	0.191831	3.11662	5.39285	0.577917	0.56332	NA	NA
ENSG00000162733	DDR2	2.8765	-0.411172	1.9243	-0.213673	0.830802	0.954076	FALSE
ENSG00000132196	HSD17B7	64.3016	-0.954994	0.693848	-1.37637	0.168706	0.488685	FALSE
ENSG00000117152	RGS4	1.61909	5.00054	4.81664	1.03818	NA	NA	NA
ENSG00000143248	RGS5	1.23328	1.06923	2.2909	0.466731	0.640692	NA	NA
ENSG00000232995	AL592435.1	4.73741	-0.28259	1.31057	-0.215623	0.829282	0.953871	FALSE
ENSG00000143228	NUF2	12.755	4.23095	1.36763	3.09363	0.00197721	0.0355659	TRUE
ENSG00000185630	PBX1	0.993232	0	5.40117	0	1	NA	FALSE
ENSG00000236206	AL356441.1	0.298919	2.75433	5.38637	0.511352	0.609105	NA	NA
ENSG00000143198	MGST3	196.127	0.0584802	0.532129	0.109898	0.91249	0.983114	FALSE
ENSG00000143149	ALDH9A1	110.081	-0.26856	0.421196	-0.637614	0.523725	0.818549	FALSE
ENSG00000143183	TMCO1	161.483	-0.196905	0.517207	-0.380709	0.703419	0.907692	FALSE
ENSG00000224358	TMCO1-AS1	5.52863	1.8774	1.37853	1.36189	0.173233	0.495294	FALSE
ENSG00000143179	UCK2	30.7903	2.87818	0.844397	3.40856	0.000653072	0.0171623	TRUE
ENSG00000236364	AL358115.1	0.387055	2.88767	4.56946	0.631949	0.52742	NA	NA
ENSG00000188859	FAM78B	0.770046	4.39637	3.42721	1.28279	0.199567	NA	NA
ENSG00000234142	LINC01675	0.972536	3.19096	2.65738	1.20079	0.229832	NA	NA
ENSG00000143157	POGK	76.7154	-0.589967	0.572923	-1.02975	0.303128	0.64164	FALSE
ENSG00000152382	TADA1	17.0724	0.368552	0.814692	0.452383	0.650993	0.885087	FALSE
ENSG00000143195	ILDR2	0.284416	5.3193	5.42694	0.980166	0.327004	NA	NA
ENSG00000143194	MAEL	0.0451217	5.06221	5.42996	0.932272	0.351196	NA	NA
ENSG00000143167	GPA33	0.615765	0	5.06199	0	1	NA	FALSE
ENSG00000272205	AL451050.2	0.537628	3.11201	3.76603	0.826336	0.408613	NA	NA
ENSG00000143190	POU2F1	40.9454	-0.473739	0.641482	-0.738507	0.460206	0.775755	FALSE
ENSG00000272033	AL136984.1	0.43852	1.11185	4.34212	0.256062	0.797903	NA	NA
ENSG00000198821	CD247	99.9156	2.15394	0.984582	2.18767	0.0286935	0.192572	FALSE
ENSG00000287218	AL359962.3	0.290396	2.72894	4.6435	0.587689	0.556741	NA	NA
ENSG00000273160	AL359962.2	0.245465	4.57595	5.42591	0.843353	0.399031	NA	NA
ENSG00000143162	CREG1	42.0989	-0.431593	0.75399	-0.572412	0.567043	0.842816	FALSE
ENSG00000241666	AL031733.2	1.88574	-0.365843	1.87169	-0.195461	0.845032	NA	FALSE
ENSG00000198771	RCSD1	711.116	-1.87095	0.494543	-3.78318	0.000154835	0.00627502	TRUE
ENSG00000197965	MPZL1	42.4608	-0.844428	0.812802	-1.03891	0.298846	0.638093	FALSE
ENSG00000143199	ADCY10	0.0537067	3.31366	5.39735	0.613942	0.539253	NA	NA
ENSG00000143158	MPC2	181.483	0.163524	0.366601	0.446053	0.655559	0.885921	FALSE
ENSG00000143164	DCAF6	71.5192	-0.164419	0.534596	-0.307557	0.758419	0.928783	FALSE
ENSG00000143147	GPR161	0.591165	3.56934	3.16783	1.12675	0.25985	NA	NA
ENSG00000143155	TIPRL	94.5602	-0.284957	0.478234	-0.595853	0.551274	0.835009	FALSE
ENSG00000213064	SFT2D2	151.941	-1.07171	0.458638	-2.33672	0.0194538	0.152981	FALSE
ENSG00000143178	TBX19	9.14945	-1.00062	1.08935	-0.918552	0.35833	0.695417	FALSE
ENSG00000143185	XCL2	26.9755	3.37166	2.20498	1.52911	0.126237	0.422099	FALSE
ENSG00000143184	XCL1	27.8717	1.28546	2.29394	0.56037	NA	NA	NA
ENSG00000143153	ATP1B1	24.4879	-1.48558	0.797649	-1.86245	0.0625396	0.292593	FALSE
ENSG00000143156	NME7	17.3743	1.64376	0.938251	1.75194	0.0797843	0.333674	FALSE
ENSG00000117475	BLZF1	20.7013	-0.819701	0.863656	-0.949107	0.342566	0.680731	FALSE
ENSG00000117477	CCDC181	0.124479	3.58993	5.40379	0.664336	0.506476	NA	NA
ENSG00000117479	SLC19A2	4.62892	1.74233	1.44066	1.2094	0.22651	0.564003	FALSE
ENSG00000213062	Z99572.1	0.850826	3.85794	2.77301	1.39125	0.164151	NA	NA
ENSG00000198734	F5	10.8134	-0.194765	1.35376	-0.143869	0.885604	0.973116	FALSE
ENSG00000174175	SELP	5.74629	0.847739	1.55894	0.54379	0.586586	0.852986	FALSE
ENSG00000000460	C1orf112	31.7387	1.98232	0.94121	2.10614	0.0351919	0.217405	FALSE
ENSG00000188404	SELL	595.504	-1.86796	0.633506	-2.94861	0.00319202	0.048821	TRUE
ENSG00000171806	METTL18	15.998	0.476501	0.843937	0.564617	0.572334	0.845733	FALSE
ENSG00000000457	SCYL3	26.7433	-0.201966	0.775213	-0.26053	0.794455	0.942212	FALSE
ENSG00000075945	KIFAP3	40.3622	-0.309838	0.816963	-0.379256	0.704497	0.908213	FALSE
ENSG00000231407	GORAB-AS1	0.0520534	2.90209	5.39179	0.538242	0.59041	NA	NA
ENSG00000120370	GORAB	23.2809	0.182828	0.894092	0.204485	0.837975	0.955945	FALSE
ENSG00000116132	PRRX1	0.142465	1.45621	5.37807	0.270768	0.786569	NA	NA
ENSG00000231424	BX284613.2	12.6544	-3.40305	1.52341	-2.23384	0.0254937	0.179218	FALSE
ENSG00000117501	MROH9	0.264366	0.601135	5.35714	0.112212	0.910655	NA	NA
ENSG00000007933	FMO3	0.272643	0.986481	5.36484	0.183879	0.854108	NA	NA
ENSG00000010932	FMO1	0.258164	1.38199	5.37427	0.25715	0.797063	NA	NA
ENSG00000076258	FMO4	9.90023	-1.41899	1.02593	-1.38313	0.166624	0.485897	FALSE
ENSG00000117523	PRRC2C	579.976	-0.0904559	0.287036	-0.315138	0.752657	0.927385	FALSE
ENSG00000283683	MYOCOS	0.187851	2.36338	5.3811	0.439201	0.660516	NA	NA
ENSG00000117533	VAMP4	51.1717	-1.29616	0.593032	-2.18565	0.0288413	0.192738	FALSE
ENSG00000010165	EEF1AKNMT	42.2821	0.213351	0.662358	0.322109	0.74737	0.925879	FALSE
ENSG00000197959	DNM3	4.55479	0.662379	1.70797	0.387817	0.698152	0.904698	FALSE
ENSG00000230630	DNM3OS	0.080101	2.91906	5.39156	0.541412	0.588223	NA	NA
ENSG00000135845	PIGC	69.9345	-0.108607	0.563575	-0.19271	0.847186	0.958939	FALSE
ENSG00000094975	SUCO	53.5605	-0.759261	0.651877	-1.16473	0.244129	0.582196	FALSE
ENSG00000117560	FASLG	7.46619	3.3986	2.13391	1.59266	0.111236	0.394798	FALSE
ENSG00000224000	Z97198.1	0.114678	4.27389	5.42373	0.787998	0.430698	NA	NA
ENSG00000117586	TNFSF4	3.30587	1.57268	2.14664	0.732626	0.463787	0.778377	FALSE
ENSG00000203739	AL645568.1	22.4178	0.135149	0.825921	0.163634	0.870019	0.967426	FALSE
ENSG00000117592	PRDX6	304.374	1.18743	0.433453	2.73945	0.00615412	0.0752644	TRUE
ENSG00000162753	SLC9C2	0.169552	2.43176	5.38484	0.451593	0.651562	NA	NA
ENSG00000183831	ANKRD45	0.0480256	0	5.43084	0	1	NA	FALSE
ENSG00000076321	KLHL20	35.0624	-0.930402	0.674546	-1.3793	0.167802	0.487747	FALSE
ENSG00000120334	CENPL	15.1518	1.99737	1.02531	1.94806	0.0514076	0.264104	FALSE
ENSG00000117593	DARS2	16.2612	1.42108	0.863435	1.64585	0.0997948	0.374126	FALSE
ENSG00000234741	GAS5	657.112	1.40347	0.532068	2.63777	0.00834534	0.0904888	TRUE	GAS5
ENSG00000270084	GAS5-AS1	0.663514	0.864762	3.52355	0.245423	0.806129	NA	NA
ENSG00000185278	ZBTB37	14.0095	-1.2837	0.940813	-1.36446	0.172424	0.494336	FALSE
ENSG00000135870	RC3H1	119.088	-0.501287	0.60603	-0.827165	0.408144	0.735781	FALSE
ENSG00000236535	RC3H1-IT1	0.120309	2.70946	5.38693	0.50297	0.614985	NA	NA
ENSG00000224977	LINC02776	0.173764	2.79755	5.38934	0.51909	0.603698	NA	NA
ENSG00000227373	RABGAP1L-DT	3.36198	0.485741	1.48706	0.326646	0.743936	0.924663	FALSE
ENSG00000152061	RABGAP1L	308.477	-1.04419	0.50425	-2.07078	0.038379	0.228246	FALSE
ENSG00000203737	GPR52	1.14081	0.86431	2.57242	0.335991	0.736878	NA	NA
ENSG00000223525	RABGAP1L-IT1	1.90652	-0.10978	2.07403	-0.052931	0.957787	NA	FALSE
ENSG00000229531	Z99127.1	0.227569	3.12351	5.37613	0.580996	0.561243	NA	NA
ENSG00000287697	Z99127.4	10.7349	-0.85107	1.07241	-0.793603	0.427427	0.751572	FALSE
ENSG00000116161	CACYBP	212.237	1.22322	0.44332	2.75923	0.00579381	0.0727205	TRUE
ENSG00000120333	MRPS14	72.7549	0.577777	0.588567	0.981667	0.326264	0.665032	FALSE
ENSG00000235750	KIAA0040	211.028	-0.911588	0.458896	-1.98648	0.0469801	0.2535	FALSE
ENSG00000260990	Z94057.1	1.02978	1.75691	2.78449	0.630965	0.528064	NA	NA
ENSG00000227740	LINC02803	0.350144	2.98288	4.30822	0.692369	0.488705	NA	NA
ENSG00000143207	COP1	67.0591	-0.52213	0.574694	-0.908537	0.363595	0.699931	FALSE
ENSG00000228686	AL590723.1	0.257665	2.66982	5.2952	0.504197	0.614123	NA	NA
ENSG00000236021	AL591043.2	2.1664	0.694994	1.71754	0.404646	0.685738	NA	NA
ENSG00000120341	SEC16B	0.6867	1.8245	3.78059	0.482595	0.629383	NA	NA
ENSG00000224687	RASAL2-AS1	0.15629	5.81055	5.42241	1.07158	0.283909	NA	NA
ENSG00000075391	RASAL2	4.49154	2.60068	1.79203	1.45125	0.146709	0.457479	FALSE
ENSG00000188585	CLEC20A	17.3336	0.457028	1.27319	0.358963	0.719623	0.915568	FALSE
ENSG00000240021	TEX35	1.11542	2.60348	3.25925	0.798796	0.424408	NA	NA
ENSG00000213057	C1orf220	14.675	0.934689	1.01892	0.917329	0.35897	0.695857	FALSE
ENSG00000273384	AL137796.1	1.19942	1.3815	2.9677	0.465511	0.641565	NA	NA
ENSG00000273062	AL449106.1	4.52715	0.0525438	1.54692	0.0339668	0.972904	0.997137	FALSE
ENSG00000116191	RALGPS2	609.3	-0.907915	0.572008	-1.58724	0.112458	0.396806	FALSE
ENSG00000116194	ANGPTL1	0.418679	1.15102	5.35696	0.214865	0.829873	NA	NA
ENSG00000116199	FAM20B	17.2611	0.372029	0.907633	0.409889	0.681887	0.89681	FALSE
ENSG00000186283	TOR3A	156.868	-0.611631	0.488293	-1.25259	0.210355	0.54608	FALSE
ENSG00000143322	ABL2	23.9475	0.47292	0.856681	0.552037	0.580923	0.850001	FALSE
ENSG00000057252	SOAT1	46.6162	-0.620532	0.649901	-0.95481	0.339674	0.678189	FALSE
ENSG00000162779	AXDND1	0.15817	2.698	5.38603	0.500925	0.616424	NA	NA
ENSG00000169905	TOR1AIP2	60.0914	-0.273138	0.597339	-0.457258	0.647486	0.884041	FALSE
ENSG00000272906	AL353708.3	8.21875	-1.32213	1.10443	-1.19711	0.231263	0.569615	FALSE
ENSG00000143337	TOR1AIP1	68.7739	-1.00523	0.568502	-1.76821	0.0770265	0.327433	FALSE
ENSG00000260360	AL353708.1	1.27529	1.64502	2.78241	0.59122	0.554373	NA	NA
ENSG00000135837	CEP350	163.532	-0.606803	0.449081	-1.35121	0.176628	0.501589	FALSE
ENSG00000116260	QSOX1	49.6767	-1.20428	0.643194	-1.87234	0.06116	0.288335	FALSE
ENSG00000121454	LHX4	0.474939	2.54289	3.58489	0.709334	0.478117	NA	NA
ENSG00000230124	ACBD6	124.973	0.817488	0.447052	1.82862	0.0674565	0.305598	FALSE
ENSG00000143324	XPR1	28.7676	-0.688563	0.863051	-0.797824	0.424973	0.749313	FALSE
ENSG00000135835	KIAA1614	0.325664	3.04236	4.514	0.673983	0.500322	NA	NA
ENSG00000243155	AL162431.1	0.314034	2.75709	4.52089	0.609855	0.541958	NA	NA
ENSG00000232586	KIAA1614-AS1	0.12388	3.24379	5.39327	0.601452	0.547539	NA	NA
ENSG00000135823	STX6	38.3377	0.0533527	0.704731	0.0757066	0.939653	0.990525	FALSE
ENSG00000153029	MR1	39.811	-1.06878	0.755539	-1.4146	0.157187	0.473257	FALSE
ENSG00000162783	IER5	146.678	-1.98581	0.595273	-3.33596	0.000850043	0.0204238	TRUE
ENSG00000225982	AL355482.2	0.125114	3.1269	5.39348	0.579755	0.56208	NA	NA
ENSG00000135821	GLUL	214.635	4.52984	1.55703	2.90927	0.00362269	0.0526955	TRUE
ENSG00000135828	RNASEL	21.0316	-1.6744	0.849749	-1.97047	0.048785	0.257886	FALSE
ENSG00000143333	RGS16	3.96789	0.429744	1.86445	0.230493	0.817709	0.950121	FALSE
ENSG00000135838	NPL	16.7148	-0.0485795	1.15699	-0.0419877	0.966509	0.995633	FALSE
ENSG00000287808	AL355999.1	7.41745	0.930296	1.25244	0.742789	0.45761	0.774093	FALSE
ENSG00000135829	DHX9	148.834	0.518738	0.397661	1.30447	0.192072	0.52272	FALSE
ENSG00000135862	LAMC1	10.8764	-0.566987	1.14208	-0.496449	0.619577	0.870098	FALSE
ENSG00000232860	SMG7-AS1	0.966593	1.31999	2.36914	0.55716	0.577418	NA	NA
ENSG00000116698	SMG7	88.4473	-0.571685	0.575884	-0.992709	0.320852	0.659496	FALSE
ENSG00000116701	NCF2	164.022	-2.42213	0.591404	-4.09557	4.2114e-05	0.0027507	TRUE
ENSG00000162704	ARPC5	597.678	0.126352	0.395226	0.319694	0.7492	0.926668	FALSE
ENSG00000143344	RGL1	8.58958	0.637859	1.45345	0.438859	0.660764	0.889354	FALSE
ENSG00000198756	COLGALT2	2.05269	3.30822	2.38374	1.38783	0.16519	NA	NA
ENSG00000198860	TSEN15	78.2746	1.06145	0.534438	1.9861	0.0470218	0.253563	FALSE
ENSG00000271387	AL445228.2	0.0632176	5.09365	5.42957	0.938132	0.348176	NA	NA
ENSG00000116667	C1orf21	14.7309	5.6815	1.56495	3.63047	0.000282909	0.00981069	TRUE
ENSG00000116406	EDEM3	64.0606	-0.81128	0.612844	-1.32379	0.185572	0.514153	FALSE
ENSG00000135842	NIBAN1	68.9562	1.36758	0.748392	1.82735	0.0676464	0.30598	FALSE
ENSG00000121481	RNF2	26.9433	-0.0816402	0.726674	-0.112348	0.910548	0.982609	FALSE
ENSG00000121486	TRMT1L	46.9303	-0.376798	0.641163	-0.587678	0.556748	0.837831	FALSE
ENSG00000116668	SWT1	5.22295	-0.794495	1.34528	-0.590579	0.554803	0.836775	FALSE
ENSG00000116679	IVNS1ABP	61.0423	0.190684	0.624278	0.305447	0.760026	0.929207	FALSE
ENSG00000273004	AL078644.2	0.101634	4.71647	5.42413	0.869534	0.384555	NA	NA
ENSG00000116690	PRG4	0.292935	3.16897	5.3942	0.587478	0.556883	NA	NA
ENSG00000047410	TPR	293.28	-0.129709	0.372006	-0.348675	0.727333	0.919762	FALSE
ENSG00000157181	ODR4	27.8671	-0.20983	0.72306	-0.290198	0.771665	0.933113	FALSE
ENSG00000229739	AL096803.2	1.72178	1.62046	2.09448	0.773681	0.43912	NA	NA
ENSG00000116703	PDC	0.340435	2.37317	4.13294	0.574208	0.565827	NA	NA
ENSG00000073756	PTGS2	4.39434	0	5.43084	0	1	1	FALSE
ENSG00000116711	PLA2G4A	1.27405	0	5.37376	0	1	NA	FALSE
ENSG00000230426	ERVMER61-1	0.478444	5.04596	5.43017	0.929245	0.352762	NA	NA
ENSG00000150681	RGS18	37.9841	-1.0175	2.19277	-0.464027	0.642629	0.882068	FALSE
ENSG00000285280	AL390957.1	2.23988	0.189816	2.0393	0.0930792	0.925841	NA	FALSE
ENSG00000236069	AL136987.1	0.30973	5.046	5.43017	0.929252	0.352758	NA	NA
ENSG00000090104	RGS1	32.8509	2.11518	1.7155	1.23298	0.217584	0.555219	FALSE
ENSG00000127074	RGS13	45.2229	5.47373	1.59111	3.4402	0.000581289	0.0158325	TRUE
ENSG00000231767	AL136454.1	7.03262	0.850121	1.28005	0.664132	0.506606	0.808874	FALSE
ENSG00000116741	RGS2	108.348	0.147998	0.943231	0.156906	0.875319	0.968009	FALSE
ENSG00000116750	UCHL5	80.674	0.656977	0.561751	1.16952	0.242196	0.580299	FALSE
ENSG00000116747	RO60	109.852	-0.39238	0.505642	-0.776003	0.437747	0.75935	FALSE
ENSG00000023572	GLRX2	33.3775	0.528132	0.731652	0.721835	0.470396	0.783184	FALSE
ENSG00000134371	CDC73	93.4959	-0.19127	0.480511	-0.398055	0.69059	0.901862	FALSE
ENSG00000162630	B3GALT2	7.56611	0.443471	1.64252	0.269994	0.787165	0.938945	FALSE
ENSG00000286285	AL138778.1	0.150852	4.57595	5.42591	0.843352	0.399032	NA	NA
ENSG00000000971	CFH	3.11151	0	5.43084	0	1	1	FALSE
ENSG00000066279	ASPM	32.0164	6.50691	1.69288	3.84369	0.0001212	0.00527748	TRUE
ENSG00000177888	ZBTB41	10.9187	-0.980685	1.17864	-0.832048	0.405382	0.733811	FALSE
ENSG00000134376	CRB1	0.0248838	4.64165	5.42506	0.855593	0.392223	NA	NA
ENSG00000213047	DENND1B	42.4956	-0.365301	0.712065	-0.513017	0.607939	0.863147	FALSE
ENSG00000203724	C1orf53	7.26623	2.17592	1.29437	1.68107	0.0927495	0.361966	FALSE
ENSG00000151414	NEK7	53.3508	-1.13566	0.65343	-1.738	0.0822116	0.340461	FALSE
ENSG00000287989	AL450352.1	2.73437	2.92289	2.70405	1.08093	0.279729	0.618734	FALSE
ENSG00000223881	AL157402.1	0.0592015	3.78041	5.41058	0.698708	0.484734	NA	NA
ENSG00000081237	PTPRC	1218.71	-1.50525	0.428347	-3.51409	0.000441268	0.0132233	TRUE
ENSG00000261573	AL157402.2	11.821	-2.05667	1.09499	-1.87824	0.0603479	0.28672	FALSE
ENSG00000229989	MIR181A1HG	11.7845	3.33804	1.3488	2.47481	0.0133306	0.121602	FALSE
ENSG00000116833	NR5A2	0.377862	5.0124	5.43061	0.92299	0.356012	NA	NA
ENSG00000230623	AC104461.1	0.0894125	4.55859	5.42614	0.840116	0.400843	NA	NA
ENSG00000162702	ZNF281	47.5318	-0.0544274	0.683182	-0.0796676	0.936502	0.989915	FALSE
ENSG00000282849	AL359834.1	1.54923	5.02352	4.88629	1.02808	NA	NA	NA
ENSG00000118193	KIF14	10.5203	6.21727	1.63015	3.81393	0.000136774	0.00576895	TRUE
ENSG00000118197	DDX59	33.4892	-0.853713	0.711578	-1.19975	0.230238	0.568791	FALSE
ENSG00000260088	DDX59-AS1	0.0805303	3.06892	5.39346	0.569008	0.569351	NA	NA
ENSG00000118200	CAMSAP2	1.91343	-0.162285	2.36239	-0.0686953	0.945232	NA	FALSE
ENSG00000170128	GPR25	79.5003	-0.42842	1.53789	-0.278576	0.78057	0.935937	FALSE
ENSG00000163362	INAVA	0.479953	2.73755	5.09121	0.537702	0.590783	NA	NA
ENSG00000116852	KIF21B	50.1548	-0.374471	0.834119	-0.448942	0.653474	0.885398	FALSE
ENSG00000229191	AL358473.1	0.160404	3.20172	5.39255	0.59373	0.552693	NA	NA
ENSG00000232237	ASCL5	0.109979	0	5.43084	0	1	NA	FALSE
ENSG00000116857	TMEM9	56.2617	0.526854	0.636227	0.828091	0.407619	0.735658	FALSE
ENSG00000174307	PHLDA3	1.94532	2.91021	2.68569	1.0836	0.278543	NA	NA
ENSG00000159176	CSRP1	98.8853	-0.0922421	0.485846	-0.189859	0.84942	0.960076	FALSE
ENSG00000224536	AC096677.1	7.95757	-0.555155	1.21594	-0.456565	0.647984	0.884152	FALSE
ENSG00000134369	NAV1	13.981	-0.584098	0.972895	-0.600371	0.548259	0.832789	FALSE
ENSG00000231871	IPO9-AS1	4.02983	0.0485157	1.53352	0.0316369	0.974762	0.997735	FALSE
ENSG00000198700	IPO9	49.5606	0.10534	0.66414	0.158611	0.873975	0.967813	FALSE
ENSG00000198892	SHISA4	3.86211	3.76025	2.19143	1.71589	0.0861831	0.348669	FALSE
ENSG00000134375	TIMM17A	112.383	1.01848	0.515617	1.97526	0.0482385	0.257064	FALSE
ENSG00000176393	RNPEP	103.395	-0.806276	0.503089	-1.60265	0.109012	0.391343	FALSE
ENSG00000234678	ELF3-AS1	1.89213	-0.361662	2.1216	-0.170467	0.864643	NA	FALSE
ENSG00000163435	ELF3	0.646586	1.55075	3.5584	0.435799	0.662982	NA	NA
ENSG00000170075	GPR37L1	0.219658	2.95908	5.37487	0.55054	0.581949	NA	NA
ENSG00000143862	ARL8A	150.523	-0.931755	0.458179	-2.03361	0.0419913	0.239709	FALSE
ENSG00000143851	PTPN7	187.26	0.290764	0.591577	0.491507	0.623068	0.871745	FALSE
ENSG00000133067	LGR6	4.15586	0.294013	1.66472	0.176614	0.859812	0.963479	FALSE
ENSG00000077152	UBE2T	39.0467	2.06489	1.01708	2.03022	0.0423344	0.240748	FALSE
ENSG00000077157	PPP1R12B	18.2745	-0.498288	0.828215	-0.601641	0.547413	0.832386	FALSE
ENSG00000143858	SYT2	0.0582908	4.11129	5.41615	0.759079	0.447806	NA	NA
ENSG00000117139	KDM5B	55.3965	0.372802	0.665334	0.560323	0.575259	0.84735	FALSE
ENSG00000228288	PCAT6	2.69382	0.171915	1.96786	0.0873614	0.930384	0.988768	FALSE
ENSG00000183155	RABIF	57.3948	-0.328431	0.633337	-0.518573	0.604059	0.861255	FALSE
ENSG00000117153	KLHL12	31.0738	0.442764	0.663865	0.666949	0.504805	0.80776	FALSE
ENSG00000159346	ADIPOR1	113.794	-0.0518449	0.533104	-0.097251	0.922527	0.986762	FALSE
ENSG00000159348	CYB5R1	48.5794	-0.634122	0.656384	-0.966083	0.334003	0.672856	FALSE
ENSG00000163444	TMEM183A	117.329	0.729133	0.468797	1.55533	0.119868	0.410581	FALSE
ENSG00000143847	PPFIA4	0.830955	3.4912	3.66833	0.951713	0.341242	NA	NA
ENSG00000133063	CHIT1	2.14798	0.786014	2.16823	0.362514	0.716968	NA	NA
ENSG00000231507	LINC01353	2.68634	-0.926353	1.79595	-0.515801	0.605993	0.862512	FALSE
ENSG00000233791	LINC01136	3.81942	-1.3526	1.56769	-0.862799	0.388248	0.720433	FALSE
ENSG00000159388	BTG2	434.209	-1.60016	0.905445	-1.76726	0.0771849	0.327498	FALSE
ENSG00000122176	FMOD	19.0661	-1.43687	1.45142	-0.989981	0.322183	0.661023	FALSE
ENSG00000058668	ATP2B4	88.4743	-0.520132	0.58401	-0.890622	0.373132	0.708208	FALSE
ENSG00000122188	LAX1	76.5922	-1.52329	0.838593	-1.81649	0.0692955	0.30976	FALSE
ENSG00000058673	ZC3H11A	44.5057	-1.10191	0.73438	-1.50046	0.133495	0.434765	FALSE
ENSG00000257315	ZBED6	12.0899	-1.85225	1.03279	-1.79344	0.0729029	0.319514	FALSE
ENSG00000182004	SNRPE	296.01	1.63472	0.467921	3.49358	0.000476583	0.0140316	TRUE
ENSG00000143842	SOX13	3.91213	2.63786	2.58399	1.02085	0.307326	0.646207	FALSE
ENSG00000143845	ETNK2	1.47508	6.10567	2.99752	2.0369	0.0416598	NA	NA
ENSG00000158615	PPP1R15B	38.9865	-0.52825	0.753585	-0.700983	0.483313	0.792492	FALSE
ENSG00000133056	PIK3C2B	3.91605	0.0126162	1.49087	0.00846229	0.993248	1	FALSE
ENSG00000198625	MDM4	128.182	-0.833444	0.488067	-1.70764	0.0877028	0.351233	FALSE
ENSG00000240710	AL512306.3	1.12907	-0.143382	2.62612	-0.0545985	0.956458	NA	FALSE
ENSG00000170382	LRRN2	0.294321	1.28355	4.97828	0.25783	0.796538	NA	NA
ENSG00000240219	AL512306.2	5.50328	-1.07649	1.39661	-0.770791	0.440831	0.7618	FALSE
ENSG00000174529	TMEM81	0.721593	-0.093917	3.39928	-0.0276285	0.977958	NA	FALSE
ENSG00000117222	RBBP5	41.1602	-0.70606	0.694882	-1.01609	0.309588	0.649137	FALSE
ENSG00000133059	DSTYK	21.9344	-0.66012	0.785583	-0.840293	0.400744	0.730273	FALSE
ENSG00000133069	TMCC2	2.02213	3.02985	2.50465	1.20969	0.226397	NA	NA
ENSG00000163545	NUAK2	51.1739	-2.87641	0.736198	-3.90711	9.34053e-05	0.00463752	TRUE
ENSG00000186007	LEMD1	0.123705	0	5.43084	0	1	NA	FALSE
ENSG00000281406	BLACAT1	0.051677	4.59293	5.42569	0.846515	0.397265	NA	NA
ENSG00000117266	CDK18	1.22433	5.05613	2.57425	1.96412	0.0495163	NA	NA
ENSG00000174514	MFSD4A	4.02776	-0.369328	1.51714	-0.243437	0.807667	0.946656	FALSE
ENSG00000158711	ELK4	94.618	-1.02692	0.549045	-1.87037	0.0614331	0.289116	FALSE
ENSG00000158715	SLC45A3	1.88101	3.7074	2.75514	1.34563	0.178421	NA	NA
ENSG00000069275	NUCKS1	299.594	1.50231	0.502908	2.98724	0.00281512	0.0446668	TRUE
ENSG00000117280	RAB29	187.143	-0.896435	0.504905	-1.77545	0.0758232	0.325251	FALSE
ENSG00000133065	SLC41A1	12.8487	-0.211927	0.945198	-0.224215	0.82259	0.951789	FALSE
ENSG00000286619	AC119673.2	11.8785	0.0682874	1.2425	0.0549599	0.95617	0.992538	FALSE
ENSG00000162877	PM20D1	7.27491	2.35605	2.12224	1.11017	0.266924	0.606667	FALSE
ENSG00000276600	RAB7B	0.296358	4.06928	5.40705	0.752589	0.451697	NA	NA
ENSG00000263961	RHEX	13.5307	0.651482	1.21612	0.535705	0.592162	0.855713	FALSE
ENSG00000198049	AVPR1B	0.52688	2.00948	4.875	0.4122	0.680193	NA	NA
ENSG00000196550	FAM72A	6.02106	0.943092	1.465	0.643751	0.519737	0.816104	FALSE
ENSG00000266028	SRGAP2	64.1548	0.271892	0.597966	0.454695	0.649329	0.884568	FALSE
ENSG00000263528	IKBKE	49.53	-1.11796	0.634621	-1.76161	0.078135	0.329568	FALSE
ENSG00000261000	AC244034.2	0.299644	2.38473	4.22398	0.56457	0.572366	NA	NA
ENSG00000266094	RASSF5	168.451	-0.981117	0.492521	-1.99203	0.0463679	0.252175	FALSE
ENSG00000143486	EIF2D	71.5018	0.545639	0.538936	1.01244	0.311329	0.650962	FALSE
ENSG00000237605	AL591846.2	0.134271	5.13854	5.42901	0.946496	0.343896	NA	NA
ENSG00000143479	DYRK3	2.02922	3.57027	2.12821	1.67759	0.0934268	NA	NA
ENSG00000162889	MAPKAPK2	168.393	-0.467143	0.546803	-0.854317	0.392929	0.723456	FALSE
ENSG00000136634	IL10	19.1023	5.15811	1.72552	2.98931	0.00279611	0.0444175	TRUE
ENSG00000142224	IL19	2.76912	2.64593	2.08789	1.26727	0.205058	0.540932	FALSE
ENSG00000162892	IL24	1.0557	0.168658	2.81882	0.059833	0.952289	NA	FALSE
ENSG00000162894	FCMR	1379.88	-0.773418	0.583441	-1.32561	NA	NA	NA
ENSG00000162896	PIGR	134.71	1.9088	1.26107	1.51364	0.130118	0.429207	FALSE
ENSG00000123836	PFKFB2	47.6821	-2.5883	0.810471	-3.19358	0.00140523	0.0288661	TRUE
ENSG00000180667	YOD1	8.84468	-0.119073	1.10584	-0.107677	0.914252	0.984022	FALSE
ENSG00000123843	C4BPB	0.423766	2.07189	4.85015	0.427181	0.669247	NA	NA
ENSG00000196352	CD55	290.819	-1.76542	0.673911	-2.61966	0.00880163	0.0938399	TRUE
ENSG00000117322	CR2	38.3585	-2.29822	1.16548	-1.97191	0.0486198	0.25765	FALSE
ENSG00000203710	CR1	17.2384	-3.41537	1.30838	-2.61038	0.00904424	0.0951448	TRUE
ENSG00000117335	CD46	138.015	-0.564239	0.477306	-1.18213	0.237153	0.575453	FALSE
ENSG00000203709	MIR29B2CHG	13.3542	-2.37219	1.05249	-2.25389	0.0242031	0.173973	FALSE
ENSG00000076356	PLXNA2	0.721029	0	5.13914	0	1	NA	FALSE
ENSG00000008118	CAMK1G	0.0281314	5.1089	5.42937	0.940974	0.346718	NA	NA
ENSG00000196878	LAMB3	0.591215	4.5961	3.67291	1.25135	0.210807	NA	NA
ENSG00000227591	HSD11B1-AS1	0.546069	3.41626	4.12925	0.827331	0.408049	NA	NA
ENSG00000123689	G0S2	9.71145	4.36326	1.96641	2.2189	0.0264936	0.183181	FALSE
ENSG00000117594	HSD11B1	0.0880888	0	5.43084	0	1	NA	FALSE
ENSG00000009790	TRAF3IP3	391.427	-1.97733	0.502098	-3.93814	8.21146e-05	0.00424943	TRUE
ENSG00000162757	C1orf74	3.90282	1.86692	1.54995	1.2045	0.228395	0.566567	FALSE
ENSG00000117595	IRF6	1.34238	-0.559571	2.81106	-0.199061	0.842215	NA	FALSE
ENSG00000117597	UTP25	21.04	-0.147079	0.906353	-0.162275	0.871089	0.967488	FALSE
ENSG00000054392	HHAT	1.68244	3.18108	2.65177	1.1996	0.230293	NA	NA
ENSG00000117625	RCOR3	61.4229	-1.07714	0.573675	-1.87761	0.0604344	0.286925	FALSE
ENSG00000082512	TRAF5	86.3989	-2.27253	0.63107	-3.60108	0.000316903	0.0106756	TRUE
ENSG00000287033	AL590101.1	0.267649	3.16139	4.72558	0.668994	0.503499	NA	NA
ENSG00000153363	LINC00467	33.3454	0.682777	0.756195	0.902911	0.366573	0.702298	FALSE
ENSG00000170385	SLC30A1	23.8405	0.0703784	0.970852	0.0724913	0.942211	0.990847	FALSE
ENSG00000117650	NEK2	5.437	5.71578	1.99176	2.86971	0.00410845	0.0571402	TRUE
ENSG00000231057	AC096637.2	0.0272912	3.86347	5.40949	0.714203	0.475102	NA	NA
ENSG00000123684	LPGAT1	109.425	-1.07575	0.545556	-1.97184	0.0486275	0.25765	FALSE
ENSG00000143493	INTS7	20.5877	0.577536	0.822011	0.702588	0.482312	0.791887	FALSE
ENSG00000143476	DTL	9.88939	4.60331	1.50314	3.06246	0.00219526	0.0381125	TRUE
ENSG00000229983	AL606468.1	0.0619908	5.09365	5.42956	0.938133	0.348176	NA	NA
ENSG00000066027	PPP2R5A	78.03	-1.29952	0.631159	-2.05894	0.0394997	0.232285	FALSE
ENSG00000230063	AL360091.2	0.054905	2.91906	5.39156	0.541412	0.588224	NA	NA
ENSG00000234915	AL360091.3	0.25164	1.8844	5.33522	0.353201	0.723938	NA	NA
ENSG00000065600	PACC1	61.8352	-0.043036	0.650611	-0.066147	0.947261	0.991391	FALSE
ENSG00000287445	AC092803.3	3.0852	1.11614	1.8614	0.599624	0.548757	0.833167	FALSE
ENSG00000117691	NENF	309.178	1.34018	0.454563	2.94828	0.00319551	0.048821	TRUE
ENSG00000260805	AC092803.1	5.53868	-0.465194	1.40471	-0.331168	0.740517	0.923484	FALSE
ENSG00000162772	ATF3	22.1533	1.67558	1.27726	1.31185	0.189569	0.519482	FALSE
ENSG00000237980	LINC02773	2.07863	4.89128	4.03361	1.21263	0.225271	NA	NA
ENSG00000123685	BATF3	18.8131	4.06261	1.34156	3.02828	0.00245948	0.0409051	TRUE
ENSG00000117697	NSL1	101.284	0.0852784	0.507769	0.167947	0.866625	0.965907	FALSE
ENSG00000203705	TATDN3	50.9268	-0.892051	0.617159	-1.44541	0.148341	0.460317	FALSE
ENSG00000198468	FLVCR1-DT	12.9497	-0.670969	0.898994	-0.746356	0.455452	0.772582	FALSE
ENSG00000162769	FLVCR1	15.9896	-0.755528	0.908253	-0.831847	0.405495	0.733818	FALSE
ENSG00000143494	VASH2	4.37677	0.305813	1.5413	0.198413	0.842722	0.958282	FALSE
ENSG00000174606	ANGEL2	53.3879	-1.38273	0.611218	-2.26225	0.0236821	0.172053	FALSE
ENSG00000136643	RPS6KC1	37.2809	-0.622723	0.697393	-0.89293	0.371895	0.706961	FALSE
ENSG00000230461	PROX1-AS1	0.195363	1.91589	5.38047	0.356083	0.721778	NA	NA
ENSG00000117707	PROX1	14.7755	-3.92695	1.72882	-2.27147	0.0231185	0.169675	FALSE
ENSG00000143499	SMYD2	65.6165	0.00399068	0.562618	0.00709304	0.994341	1	FALSE
ENSG00000152104	PTPN14	0.276556	2.52178	5.17622	0.487186	0.626126	NA	NA
ENSG00000117724	CENPF	63.4849	4.97569	1.50664	3.30251	0.000958223	0.0221909	TRUE
ENSG00000136636	KCTD3	1.93828	0.935526	2.15168	0.43479	0.663715	NA	NA
ENSG00000092978	GPATCH2	30.3338	1.06942	0.731964	1.46102	0.144009	0.453405	FALSE
ENSG00000162814	SPATA17	0.718295	4.72965	4.01911	1.17679	0.239279	NA	NA
ENSG00000067533	RRP15	50.6656	2.66861	0.766158	3.4831	0.000495641	0.0142193	TRUE
ENSG00000092969	TGFB2	1.00012	4.05798	3.57157	1.13619	0.255878	NA	NA
ENSG00000228063	LYPLAL1-DT	1.77179	4.76642	2.40924	1.97839	0.0478847	NA	NA
ENSG00000143353	LYPLAL1	47.8748	0.713271	0.711466	1.00254	0.316084	0.655175	FALSE
ENSG00000277007	AC096642.1	0.505302	1.59329	3.35251	0.475252	0.634607	NA	NA
ENSG00000215817	ZC3H11B	0.662315	0.988137	3.00801	0.328502	0.742532	NA	NA
ENSG00000136628	EPRS	187.742	1.03094	0.4129	2.49684	0.0125305	0.11692	FALSE
ENSG00000162813	BPNT1	18.9891	0.0298233	0.782683	0.038104	0.969605	0.996413	FALSE
ENSG00000067704	IARS2	86.5187	1.69025	0.485173	3.4838	0.000494349	0.0142125	TRUE
ENSG00000118873	RAB3GAP2	72.2422	0.769788	0.534755	1.43952	0.150004	0.46302	FALSE
ENSG00000116141	MARK1	0.396293	5.06224	5.42996	0.932279	0.351192	NA	NA
ENSG00000162817	C1orf115	0.2636	4.55859	5.42614	0.840116	0.400843	NA	NA
ENSG00000186205	2022-03-01	2.34292	6.04091	2.82864	2.13562	0.0327101	0.207797	FALSE
ENSG00000238078	LINC01352	0.928219	1.2482	4.7354	0.263588	0.792097	NA	NA
ENSG00000257551	HLX-AS1	2.59092	0.576102	2.042	0.282126	0.777847	0.93537	FALSE
ENSG00000136630	HLX	7.90518	-0.98183	1.39468	-0.70398	0.481445	0.7914	FALSE
ENSG00000143507	DUSP10	9.14455	2.71632	1.41619	1.91804	0.0551056	0.272791	FALSE
ENSG00000276997	AL513314.2	0.514369	2.32049	3.76409	0.61648	0.537578	NA	NA
ENSG00000143498	TAF1A	7.73782	0.336297	1.15848	0.29029	0.771594	0.933113	FALSE
ENSG00000225265	TAF1A-AS1	4.05844	2.19241	1.40901	1.556	0.119709	0.410156	FALSE
ENSG00000154305	MIA3	82.1544	-0.159263	0.482964	-0.329761	0.74158	0.923944	FALSE
ENSG00000272750	AL592148.3	3.78128	0.230183	1.7357	0.132617	0.894497	0.977062	FALSE
ENSG00000186063	AIDA	65.6539	-0.526915	0.607049	-0.867994	0.385397	0.718307	FALSE
ENSG00000162819	BROX	45.9728	0.577086	0.598436	0.964323	0.334884	0.673723	FALSE
ENSG00000197520	FAM177B	1.37407	0.633753	2.85175	0.222233	0.824133	NA	NA
ENSG00000287684	AL392172.2	0.0776691	4.45974	5.42139	0.822619	0.410725	NA	NA
ENSG00000228106	AL392172.1	13.9457	0.381053	1.04238	0.365559	0.714694	0.913047	FALSE
ENSG00000154309	DISP1	4.2525	-0.294154	1.65499	-0.177738	0.858929	0.963366	FALSE
ENSG00000187554	TLR5	10.408	5.33343	2.04069	2.61354	0.00896091	0.0944898	TRUE
ENSG00000236846	AL359979.2	1.03572	0	5.43084	0	NA	NA	FALSE
ENSG00000143502	SUSD4	4.77639	3.87153	2.27397	1.70255	0.0886531	0.353268	FALSE
ENSG00000162909	CAPN2	108.462	-1.81351	0.717674	-2.52693	0.0115065	0.111381	FALSE
ENSG00000143514	TP53BP2	33.3895	-0.275474	0.689021	-0.399805	0.6893	0.90114	FALSE
ENSG00000278467	AC138393.3	0.177166	3.83351	5.38565	0.711801	0.476588	NA	NA
ENSG00000143756	FBXO28	31.3605	-0.2444	0.765029	-0.319464	0.749374	0.926668	FALSE
ENSG00000143753	DEGS1	78.847	0.308344	0.482726	0.638756	0.522982	0.818073	FALSE
ENSG00000143748	NVL	24.2901	0.958528	0.755622	1.26853	0.204609	0.540066	FALSE
ENSG00000143771	CNIH4	87.4459	1.62127	0.635611	2.55072	0.01075	0.106259	FALSE
ENSG00000162923	WDR26	65.7694	0.550763	0.599834	0.918192	0.358518	0.695682	FALSE
ENSG00000143786	CNIH3	3.75145	3.23148	1.59423	2.02698	0.0426641	0.241399	FALSE
ENSG00000233384	AC096537.1	0.625879	5.94872	4.93391	1.20568	0.227941	NA	NA
ENSG00000225334	LINC02813	0.310132	5.74489	5.41514	1.06089	0.288738	NA	NA
ENSG00000185842	DNAH14	18.2952	3.96264	1.1732	3.37764	0.000731101	0.0183869	TRUE
ENSG00000143815	LBR	78.8432	1.88013	0.551408	3.40968	0.00065039	0.0171588	TRUE
ENSG00000234476	LINC02765	0.598284	5.15789	4.33955	1.18858	0.234607	NA	NA
ENSG00000282418	AC092811.1	0.0906611	4.60953	5.42547	0.84961	0.395542	NA	NA
ENSG00000143742	SRP9	249.191	-0.145435	0.393299	-0.369782	0.711545	0.911273	FALSE
ENSG00000143819	EPHX1	6.77486	1.74652	1.45509	1.20028	0.23003	0.568735	FALSE
ENSG00000242861	AL591895.1	0.882695	0.717221	3.16849	0.22636	0.820921	NA	NA
ENSG00000196187	TMEM63A	37.5395	-1.08996	0.863099	-1.26285	0.206643	0.542514	FALSE
ENSG00000243709	LEFTY1	0.94429	1.0755	3.44486	0.312203	0.754886	NA	NA
ENSG00000143811	PYCR2	123.878	0.27162	0.537538	0.505304	0.613345	0.866306	FALSE
ENSG00000143751	SDE2	28.5244	-0.446376	0.920575	-0.484888	0.627756	0.875462	FALSE
ENSG00000272562	AL512343.2	0.454621	1.5753	3.40041	0.463269	0.643171	NA	NA
ENSG00000163041	H3F3A	2210.63	-0.155414	0.377937	-0.411216	0.680915	0.896508	FALSE
ENSG00000225518	LINC01703	1.88547	1.93219	2.25454	0.857023	0.391432	NA	NA
ENSG00000182827	ACBD3	98.8455	-1.1483	0.5478	-2.09621	0.0360633	0.220852	FALSE
ENSG00000234478	ACBD3-AS1	0.773733	0.0656563	3.30417	0.0198708	0.984146	NA	FALSE
ENSG00000185155	MIXL1	2.01508	1.05972	2.50146	0.423641	0.671828	NA	NA
ENSG00000183814	LIN9	9.13327	1.25637	1.15606	1.08677	0.277141	0.616588	FALSE
ENSG00000143799	PARP1	290.38	0.18927	0.402623	0.470092	0.638289	0.88065	FALSE
ENSG00000203685	STUM	2.0228	2.10532	2.82653	0.744845	0.456366	NA	NA
ENSG00000143772	ITPKB	55.4646	-1.29706	0.775942	-1.67159	0.0946045	0.365086	FALSE
ENSG00000228382	ITPKB-IT1	0.67803	1.65768	3.26016	0.508467	0.611126	NA	NA
ENSG00000143801	PSEN2	6.09235	-0.429214	1.29644	-0.331071	0.740591	0.923484	FALSE
ENSG00000163050	COQ8A	34.9911	-0.412315	0.704311	-0.585416	0.558268	0.839086	FALSE
ENSG00000143776	CDC42BPA	0.382236	4.63588	4.62443	1.00247	0.316114	NA	NA
ENSG00000287532	AL353689.3	0.337574	5.67153	5.42355	1.04572	0.295689	NA	NA
ENSG00000181450	ZNF678	16.7981	0.051386	0.838619	0.0612745	0.951141	0.99184	FALSE
ENSG00000143740	SNAP47	65.8868	0.891002	0.653016	1.36444	0.172428	0.494336	FALSE
ENSG00000081692	JMJD4	33.0734	2.15336	0.70266	3.06458	0.00217973	0.0378965	TRUE
ENSG00000286389	AL731702.1	1.1281	2.06312	3.03446	0.679895	0.496571	NA	NA
ENSG00000143816	WNT9A	3.0633	1.98878	1.78934	1.11146	0.26637	0.606026	FALSE
ENSG00000276255	LINC02809	0.0381242	5.22111	5.42803	0.96188	0.33611	NA	NA
ENSG00000143761	ARF1	509.46	0.606658	0.376087	1.61308	0.106728	0.386651	FALSE
ENSG00000143793	C1orf35	88.1991	1.30244	0.480649	2.70976	0.00673327	0.0797501	TRUE
ENSG00000162910	MRPL55	103.879	1.13158	0.488345	2.31718	0.0204938	0.157388	FALSE
ENSG00000287895	AL136379.1	0.460992	2.91772	4.01336	0.727003	0.467224	NA	NA
ENSG00000143774	GUK1	429.774	0.237113	0.40517	0.58522	0.5584	0.83919	FALSE
ENSG00000198835	GJC2	0.802805	6.64401	3.60225	1.84441	0.065124	NA	NA
ENSG00000181873	IBA57	5.42343	1.96561	1.43623	1.36859	0.171127	0.492515	FALSE
ENSG00000162913	OBSCN-AS1	0.40021	3.9189	4.46741	0.87722	0.380367	NA	NA
ENSG00000154358	OBSCN	9.94724	1.6476	1.45056	1.13584	0.256025	0.596935	FALSE
ENSG00000269934	AL353593.1	0.695469	2.13283	3.42976	0.621858	0.534035	NA	NA
ENSG00000287315	AL670729.3	0.0550396	5.22111	5.42803	0.961879	0.33611	NA	NA
ENSG00000154370	TRIM11	37.3744	-0.0446883	0.645586	-0.0692213	0.944813	0.991229	FALSE
ENSG00000231563	AL139288.1	0.0832673	5.02937	5.43039	0.926153	0.354366	NA	NA
ENSG00000162931	TRIM17	0.613581	4.94471	4.60776	1.07313	0.283213	NA	NA
ENSG00000181218	HIST3H2A	12.2428	1.59668	1.57283	1.01517	0.310027	0.649551	FALSE
ENSG00000196890	HIST3H2BB	0.571019	3.09829	3.98417	0.77765	0.436776	NA	NA
ENSG00000168159	RNF187	132.957	1.04635	0.520108	2.01179	0.044242	0.246287	FALSE
ENSG00000116574	RHOU	20.7458	2.494	1.27176	1.96106	0.0498715	0.260591	FALSE
ENSG00000177788	AL162595.1	1.39377	1.49684	2.71431	0.551464	0.581316	NA	NA
ENSG00000168118	RAB4A	115.825	0.950161	0.508628	1.86809	0.0617501	0.290101	FALSE
ENSG00000237481	AL117350.1	0.967405	4.20809	2.97966	1.41227	0.15787	NA	NA
ENSG00000154429	CCSAP	28.0698	-1.05719	1.02154	-1.0349	0.300717	0.639097	FALSE
ENSG00000143632	ACTA1	0.0364507	4.59293	5.42569	0.846515	0.397265	NA	NA
ENSG00000069248	NUP133	50.1979	0.389753	0.644187	0.605032	0.545158	0.831515	FALSE
ENSG00000223635	AL121990.1	0.305301	2.43743	4.17295	0.584103	0.559151	NA	NA
ENSG00000135776	ABCB10	18.6917	0.601413	0.85972	0.699546	0.484211	0.793069	FALSE
ENSG00000135801	TAF5L	18.2481	0.0413765	0.851161	0.0486118	0.961229	0.994394	FALSE
ENSG00000135763	URB2	13.7367	2.43111	1.03759	2.34304	0.0191274	0.151298	FALSE
ENSG00000143641	GALNT2	45.3676	0.369903	0.699585	0.528746	0.596981	0.858216	FALSE
ENSG00000224407	AL136988.1	0.388683	3.51079	4.19596	0.836708	0.402757	NA	NA
ENSG00000135775	COG2	32.1965	1.18082	0.720726	1.63837	0.101344	0.376889	FALSE
ENSG00000286859	AL158214.2	0.348755	2.14519	3.80757	0.563402	0.573161	NA	NA
ENSG00000119280	C1orf198	4.43859	2.54997	1.514	1.68426	0.0921318	0.360517	FALSE
ENSG00000143643	TTC13	25.2084	0.0371174	0.802829	0.0462333	0.963124	0.995076	FALSE
ENSG00000173409	ARV1	39.4286	1.47736	0.687556	2.14871	0.0316573	0.203414	FALSE
ENSG00000182118	FAM89A	17.8116	4.67659	1.11086	4.20988	2.55506e-05	0.00195332	TRUE
ENSG00000143633	C1orf131	60.4922	0.86302	0.626982	1.37647	0.168677	0.488685	FALSE
ENSG00000116906	GNPAT	66.4108	0.404349	0.607744	0.665328	0.505841	0.80868	FALSE
ENSG00000116903	EXOC8	25.6423	-0.513715	0.81868	-0.627492	0.530337	0.822222	FALSE
ENSG00000010072	SPRTN	32.638	0.513424	0.767315	0.669117	0.503421	0.806995	FALSE
ENSG00000135766	EGLN1	43.6746	0.256328	0.645646	0.39701	0.69136	0.902342	FALSE
ENSG00000233461	AL445524.1	19.3079	1.58046	0.938908	1.6833	0.092317	0.360873	FALSE
ENSG00000116918	TSNAX	67.5006	0.594511	0.542559	1.09575	0.273187	0.612263	FALSE
ENSG00000162946	DISC1	9.85023	1.86479	1.57862	1.18128	0.23749	0.575546	FALSE
ENSG00000286071	AL136171.2	0.765588	4.91245	4.18088	1.17498	0.240004	NA	NA
ENSG00000116991	SIPA1L2	10.6347	4.0447	2.04479	1.97805	0.0479227	0.25628	FALSE
ENSG00000212916	MAP10	6.04138	0.532211	1.35823	0.391841	0.695176	0.903641	FALSE
ENSG00000135778	NTPCR	59.8079	0.688261	0.67288	1.02286	0.306374	0.645112	FALSE
ENSG00000135749	PCNX2	18.5196	2.04357	0.885845	2.30692	0.0210595	0.160269	FALSE
ENSG00000143674	MAP3K21	6.37773	4.90098	1.53892	3.18469	0.0014491	0.0293198	TRUE
ENSG00000135750	KCNK1	0.150128	0	5.43084	0	1	NA	FALSE
ENSG00000183780	SLC35F3	1.23146	4.43288	4.02047	1.10258	0.270211	NA	NA
ENSG00000236358	AL355472.2	0.0359397	5.19454	5.42834	0.95693	0.338603	NA	NA
ENSG00000273367	AL355472.3	0.166338	2.78337	5.38674	0.516707	0.605361	NA	NA
ENSG00000231663	COA6-AS1	11.1114	0.564722	1.12249	0.503096	0.614896	0.867285	FALSE
ENSG00000168275	COA6	85.4346	1.71973	0.589298	2.91826	0.00351989	0.0516469	TRUE
ENSG00000059588	TARBP1	37.9791	1.39471	0.706787	1.9733	0.0484609	0.257485	FALSE
ENSG00000168264	IRF2BP2	145.115	1.13397	0.6408	1.76962	0.0767903	0.32733	FALSE
ENSG00000228830	AL160408.2	11.2841	1.87084	1.4795	1.2645	0.206049	0.541905	FALSE
ENSG00000224939	LINC00184	0.042995	5.12386	5.42919	0.94376	0.345292	NA	NA
ENSG00000228044	AL160408.1	0.1529	2.57511	5.3853	0.478174	0.632527	NA	NA
ENSG00000230628	AL160408.3	5.59976	-0.360093	1.43784	-0.250441	0.802247	0.944791	FALSE
ENSG00000227630	LINC01132	0.118622	3.60616	5.40358	0.667365	0.504539	NA	NA
ENSG00000286263	AL391832.4	9.60067	2.69969	1.31302	2.05609	0.039774	0.232965	FALSE
ENSG00000237520	AL391832.1	1.23774	1.69379	2.73589	0.619099	0.535851	NA	NA
ENSG00000238005	AL391832.2	1.1896	4.48519	3.01053	1.48983	0.136268	NA	NA
ENSG00000258082	AL391832.3	1.56684	4.16542	2.55896	1.62778	0.103573	NA	NA
ENSG00000280587	LINC01348	0.113623	4.94936	5.42153	0.912909	0.36129	NA	NA
ENSG00000273416	AL732292.2	0.265131	4.01675	5.23736	0.766941	0.443117	NA	NA
ENSG00000173726	TOMM20	299.959	1.71554	0.412877	4.1551	3.25146e-05	0.00227454	TRUE
ENSG00000188739	RBM34	19.09	-0.833172	0.989614	-0.841916	0.399835	0.729957	FALSE
ENSG00000054267	ARID4B	245.911	-0.192088	0.430352	-0.44635	0.655345	0.885921	FALSE
ENSG00000152904	GGPS1	6.50171	1.81238	1.20566	1.50322	0.132783	0.433744	FALSE
ENSG00000285053	TBCE	4.22351	0.648635	1.48019	0.438211	0.661233	0.889354	FALSE
ENSG00000285177	AL357556.4	0.403013	4.87273	4.89755	0.994933	0.319769	NA	NA
ENSG00000284770	TBCE	3.98349	0.779617	1.46401	0.532521	0.594365	0.857187	FALSE
ENSG00000162885	B3GALNT2	20.3921	1.39663	0.892352	1.56511	0.117556	0.406112	FALSE
ENSG00000168243	GNG4	7.31271	3.29258	3.36783	0.977656	0.328244	0.666795	FALSE
ENSG00000143669	LYST	102.694	-2.06095	0.98646	-2.08923	0.0366867	0.222477	FALSE
ENSG00000116962	NID1	7.44377	0	5.43084	0	1	1	FALSE
ENSG00000077585	GPR137B	46.63	2.47583	0.843962	2.93358	0.00335076	0.0502614	TRUE
ENSG00000086619	ERO1B	33.975	-1.39638	0.750638	-1.86025	0.0628498	0.293525	FALSE
ENSG00000186197	EDARADD	3.79719	3.92685	2.48659	1.57921	0.114288	0.400089	FALSE
ENSG00000116977	LGALS8	47.2345	-1.04183	0.827448	-1.25909	0.207997	0.544262	FALSE
ENSG00000273058	AL359921.2	0.362354	2.90414	4.25632	0.682314	0.495041	NA	NA
ENSG00000230325	AL359921.1	0.0727781	5.13852	5.42901	0.946493	0.343897	NA	NA
ENSG00000119285	HEATR1	38.3795	1.218	0.685821	1.77598	0.0757369	0.325251	FALSE
ENSG00000116984	MTR	51.1173	0.744566	0.627215	1.1871	0.235189	0.573187	FALSE
ENSG00000233355	CHRM3-AS2	12.4281	2.40606	1.74607	1.37798	0.168208	0.488176	FALSE
ENSG00000180875	GREM2	0.603709	0	5.43084	0	1	NA	FALSE
ENSG00000182901	RGS7	11.7066	1.43477	2.91472	0.49225	0.622543	0.871625	FALSE
ENSG00000287516	AL359764.2	0.967072	5.73267	4.07839	1.40562	0.159837	NA	NA
ENSG00000091483	FH	44.205	2.09457	0.722131	2.90054	0.00372524	0.0534934	TRUE
ENSG00000117009	KMO	27.6692	1.11573	0.930148	1.19952	0.230325	0.568791	FALSE
ENSG00000054277	OPN3	52.2308	0.91732	0.699242	1.31188	0.189562	0.519482	FALSE
ENSG00000203668	CHML	6.3119	1.67712	1.38233	1.21326	0.225032	0.562568	FALSE
ENSG00000287513	AL133390.1	0.168125	2.66182	5.38754	0.49407	0.621256	NA	NA
ENSG00000162843	WDR64	0.0534393	5.0622	5.42996	0.932271	0.351196	NA	NA
ENSG00000174371	EXO1	4.74755	5.28258	1.97629	2.67299	0.00751794	0.0852181	TRUE
ENSG00000180287	PLD5	4.12694	-0.00967938	1.88107	-0.00514569	0.995894	1	FALSE
ENSG00000143702	CEP170	69.6687	0.150013	0.593816	0.252625	0.800558	0.944791	FALSE
ENSG00000227230	AL606534.1	0.0664279	3.62505	5.40524	0.670656	0.50244	NA	NA
ENSG00000054282	SDCCAG8	54.9926	-0.562481	0.621793	-0.904611	0.365672	0.701697	FALSE
ENSG00000117020	AKT3	12.8689	3.59869	1.32942	2.70697	0.00679	0.0801639	TRUE
ENSG00000228939	AKT3-IT1	0.0971081	5.07809	5.42976	0.935233	0.349668	NA	NA
ENSG00000179456	ZBTB18	10.7724	-1.08341	1.12574	-0.962398	0.33585	0.674364	FALSE
ENSG00000035687	ADSS	131.139	1.87514	0.441179	4.2503	2.13485e-05	0.00173039	TRUE
ENSG00000179397	CATSPERE	2.01367	2.24331	1.87131	1.19879	0.23061	NA	NA
ENSG00000121644	DESI2	62.8776	1.32871	0.55478	2.39501	0.0166197	0.138721	FALSE
ENSG00000284188	AL451007.3	0.176091	3.87905	5.4093	0.717108	0.473308	NA	NA
ENSG00000287601	BX323046.2	0.722638	0.44566	2.79988	0.159171	0.873534	NA	FALSE
ENSG00000203667	COX20	114.311	1.09216	0.555394	1.96647	0.0492447	0.258823	FALSE
ENSG00000153187	HNRNPU	765.148	0.150854	0.29217	0.516324	0.605628	0.862482	FALSE
ENSG00000273175	BX323046.1	0.486416	1.80997	3.81513	0.474419	0.635201	NA	NA
ENSG00000272195	AL356512.1	6.28008	-0.469912	1.24034	-0.378857	0.704794	0.908333	FALSE
ENSG00000203666	EFCAB2	13.1539	-0.198843	1.00193	-0.19846	0.842685	0.958282	FALSE
ENSG00000162849	KIF26B	2.1942	6.30593	2.68655	2.34722	0.0189139	NA	NA
[truncated: 18,173 more rows]

## Sheet: Figure 2A
Figure 2A
Mouse ID	Gene	Threshold Cycle (CT)
Eµ-PRMT5 I	hPRMT5	30.407
Eµ-PRMT5 II	hPRMT5	31.8
Eµ-PRMT5 III	hPRMT5	32.062
Eµ-PRMT5 I	mTbp1	28.85
Eµ-PRMT5 II	mTbp1	28.372
Eµ-PRMT5 III	mTbp1	28.431
Wildtype I	hPRMT5	39.264
Wildtype II	hPRMT5	40
Wildtype I	mTbp1	29.12
Wildtype II	mTbp1	27.723

## Sheet: Figure 2B
Figure 2B
Mouse ID	Genotype	Days Alive	Survival Event
M0965	PRMT5	319	1
M0969	PRMT5	1060	1
M0970	PRMT5	808	1
M0971	PRMT5	1060	1
M0995	PRMT5	434	1
M0996	PRMT5	756	1
M0812	PRMT5	715	1
M0840	PRMT5	885	1
M0848	PRMT5	677	1
M0702	PRMT5	872	1
M0799	PRMT5	829	1
M0981	PRMT5	687	1
M0985	PRMT5	840	1
M0989	PRMT5	937	1
M0991	PRMT5	906	1
M0830	PRMT5	950	1
M0831	PRMT5	943	1
M0834	PRMT5	992	1
M0723	PRMT5	710	1
M0781	PRMT5	693	1
M0605	PRMT5	947	1
M0601	PRMT5	820	1
M0701	PRMT5	701	1
M0317	PRMT5	317	1
M0616	PRMT5	616	1
M0731	PRMT5	736	1
M0532	PRMT5	834	1
M0533 RT-M1419	PRMT5	764	1
M0408	PRMT5	854	1
M0633	PRMT5	909	1
M0634	PRMT5	909	1
M0635	PRMT5	818	1
M0961	PRMT5	850	1
M0411	PRMT5	968	1
M0908	PRMT5	894	1
M0613	PRMT5	733	1
M0534	PRMT5	909	1
M0770	PRMT5	933	1
M0672	PRMT5	899	1
M0673	PRMT5	953	1
M0954	PRMT5	958	1
M0906	PRMT5	995	1
RT-M1247	PRMT5	901	1
M0838	PRMT5	810	1
RT-M1248	PRMT5	888	1
M0741	PRMT5	1024	1
M0743	PRMT5	1010	1
M0631	PRMT5	769	1
M0637	PRMT5	735	1
M0638	PRMT5	751	1
M0639	PRMT5	752	1
M0608	PRMT5	919	1
M0609	PRMT5	979	1
M0610	PRMT5	1002	1
M0611	PRMT5	1002	1
M0612	PRMT5	919	1
E4474	PRMT5	819	1
M0617	PRMT5	650	1
M0409	PRMT5	645	1
M0410	PRMT5	674	1
M0962	PRMT5	709	1
M0963	PRMT5	560	1
RT-M1246	PRMT5	617	1
M0636	PRMT5	574	1
M0740	PRMT5	686	1
M0960	PRMT5	800	1
M0616	PRMT5	606	1
M0680	Wildtype	479	0
M0623	Wildtype	1080	0
M0658	Wildtype	510	0
M0677	Wildtype	1080	0
M0827	Wildtype	943	1
M0828	Wildtype	896	1
M0979	Wildtype	829	0
M0569-RT	Wildtype	892	0
Untagged-I	Wildtype	976	0
Untagged-II	Wildtype	976	0

## Sheet: Figure 2C
Figure 2C
COD	Incidence
ERC	40
Spontaneous	21
Other	14

## Sheet: Figure 2D
Figure 2D
Genotype	Observation	Percent frequency
PRMT5	T cell abnormality	11.5
PRMT5	CD19+/CD5+/B220bright	11.5
PRMT5	CD19+/CD5+/B220dim (CLL-like)	38
PRMT5	Myeloid abnormality	8
PRMT5	No observable abnormality	31
TCL1	T cell abnormality	5
TCL1	CD19+/CD5+/B220bright	0
TCL1	CD19+/CD5+/B220dim (CLL-like)	95
TCL1	Myeloid abnormality	0
TCL1	No observable abnormality	0
WT	T cell abnormality	0
WT	CD19+/CD5+/B220bright	0
WT	CD19+/CD5+/B220dim (CLL-like)	0
WT	Myeloid abnormality	0
WT	No observable abnormality	100

## Sheet: Figure 2E
Figure 2E
Mouse ID	Genotype	Month 7 % CD5+/B220+	Month 8 % CD5+/B220+	Month 12 % CD5+/B220+	Month 13 % CD5+/B220+	Month 14 % CD5+/B220+	Month 17 % CD5+/B220+	Month 22 % CD5+/B220+	Month 23 % CD5+/B220+	Month 24 % CD5+/B220+	Month 26 % CD5+/B220+	Month 27 % CD5+/B220+	Month 30 % CD5+/B220+
M0965	Eµ-PRMT5	3.2	11
M0969	Eµ-PRMT5	1.7		2.6			1.7	0.7		12	10
M0970	Eµ-PRMT5	2.8		2.6			2.6	1.4
M0971	Eµ-PRMT5	2.2		4.2			1.4	0.9		12	11
M0995	Eµ-PRMT5	4.4			6.2	7.6
M0996	Eµ-PRMT5	3.8		3.2			2.3	2.7
M0812	Eµ-PRMT5	8.7		2.9			6.5	6.2	13
M0840	Eµ-PRMT5	2.3		5.8			0.4	1.4				3.2
M0848	Eµ-PRMT5	2.1		4.4			0.4	1.2
M0702	Eµ-PRMT5	1.9		5.5			0.7	2.5				0.8
M0799	Eµ-PRMT5	2.1		6.1			1.6	9.8				38
M0981	Eµ-PRMT5	3.1		3.4			3.6	2.8
M0985	Eµ-PRMT5	3		11			33	36				71
M0989	Eµ-PRMT5	4.7		2.9			1.7	3				2.3
M0991	Eµ-PRMT5	3		2.7			2.4					2.3
M0830	Eµ-PRMT5	1.4		4.9			3.8	5.5
M0831	Eµ-PRMT5	2		7.6			3.6	11
M0834	Eµ-PRMT5	1.5		4.9			2.7	11				2	0.6
M0723 M1323-RT	Eµ-PRMT5	2.9		2.8			0.4	1
M0781	Eµ-PRMT5	1.4		6.1			1.6	4.3
M0605	Eµ-PRMT5	1.5		5.8			0.8	3.5				1.3
M0601	Eµ-PRMT5	2.4		7.7			2.5
M0603	Eµ-PRMT5	1.6		5.1			1.8
M0701	Eµ-PRMT5	4.2		3.5
M0317	Eµ-PRMT5			2.3					27
M0979	Eµ-PRMT5	1.2		2.4			25	55
M0983 M0569-RT	Wildtype	3.6		3.8			3	3.2				1.1
M0827	Wildtype	1.3		5			2.8	6.8				2.1
M0828	Wildtype	1.3		4.3			2.5	6.8				1.7
M0680	Wildtype	2.8		3.8
M0658	Wildtype	2.3		2.2
M0677	Wildtype	2.6		2.1			2.2	3.3				1.6
M0623 M1145-RT/M1445-RT	Wildtype	2.3		2.3			1.7	3.9				1.6

## Sheet: Figure 2H
Figure 2H
Genotype	Mouse ID	Gene	Gene Fraction		Genotype	Mouse ID	Gene	Gene Fraction
PRMT5	L22	IGKV19-93	0.636531		PRMT5	L22	IGHV4-1	0.76135
PRMT5	L22	IGKV17-127	0.072363		PRMT5	L22	IGHV5-9-1	0.142741
PRMT5	L22	IGKV5-39	0.0551459		PRMT5	L22	IGHV5-6	0.0441305
PRMT5	L22	IGKV6-32	0.0461879		PRMT5	L22	IGHV7-3	0.0123035
PRMT5	L22	IGKV6-20	0.0386045		PRMT5	L22	IGHV5-4	0.00851309
PRMT5	L22	IGKV8-30	0.0240666		PRMT5	L22	IGHV5-12	0.00659848
PRMT5	L22	IGKV6-15	0.0202924		PRMT5	L22	IGHV5-2	0.00654298
PRMT5	L22	IGKV4-55	0.0130934		PRMT5	L22	IGHV1-62-2	0.00304673
PRMT5	L22	IGKV8-27	0.00818918		PRMT5	L22	IGHV5-15	0.00229754
PRMT5	L22	IGKV14-126	0.00744365		PRMT5	L22	IGHV5-9	0.00169818
PRMT5	L22	Others	0.0780826		PRMT5	L22	Others	0.0107773
PRMT5	L25	IGKV4-61	0.450465		PRMT5	L25	IGHV2-6	0.400394
PRMT5	L25	IGKV1-110	0.202279		PRMT5	L25	IGHV6-3	0.191994
PRMT5	L25	IGKV3-2	0.0795505		PRMT5	L25	IGHV1-47	0.139635
PRMT5	L25	IGKV19-93	0.0476323		PRMT5	L25	IGHV1-9	0.0294198
PRMT5	L25	IGKV8-19	0.0256928		PRMT5	L25	IGHV4-1	0.0260568
PRMT5	L25	IGKV4-72	0.022241		PRMT5	L25	IGHV2-2	0.0246076
PRMT5	L25	IGKV12-98	0.0185027		PRMT5	L25	IGHV1-53	0.0161317
PRMT5	L25	IGKV6-32	0.0173722		PRMT5	L25	IGHV10-3	0.0131514
PRMT5	L25	IGKV6-15	0.0104309		PRMT5	L25	IGHV7-3	0.0112922
PRMT5	L25	IGKV3-11	0.0097601		PRMT5	L25	IGHV2-3	0.0112648
PRMT5	L25	Others	0.116074		PRMT5	L25	Others	0.136053
PRMT5	L31	IGKV12-89	0.49389		PRMT5	L31	IGHV9-3	0.307376
PRMT5	L31	IGKV4-70	0.181394		PRMT5	L31	IGHV1-55	0.220949
PRMT5	L31	IGKV4-91	0.147074		PRMT5	L31	IGHV9-2	0.115558
PRMT5	L31	IGKV4-69	0.0410851		PRMT5	L31	IGHV1-50	0.0551162
PRMT5	L31	IGKV3-11	0.0324356		PRMT5	L31	IGHV11-2	0.050113
PRMT5	L31	IGKV14-126	0.0195924		PRMT5	L31	IGHV6-3	0.0324403
PRMT5	L31	IGKV12-44	0.011418		PRMT5	L31	IGHV12-3	0.0238864
PRMT5	L31	IGKV10-96	0.00611035		PRMT5	L31	IGHV1-19	0.0197708
PRMT5	L31	IGKV4-59	0.00532403		PRMT5	L31	IGHV1-61	0.0129116
PRMT5	L31	IGKV8-30	0.00448857		PRMT5	L31	IGHV1-62-3	0.0125081
PRMT5	L31	Others	0.0571883		PRMT5	L31	Others	0.149371
PRMT5	L32	IGKV3-7	0.958676		PRMT5	L32	IGHV12-3	0.893046
PRMT5	L32	IGKV3-11	0.0246827		PRMT5	L32	IGHV5-6	0.0425073
PRMT5	L32	IGKV5-39	0.0022622		PRMT5	L32	IGHV5-12	0.0105779
PRMT5	L32	IGKV3-6	0.00162692		PRMT5	L32	IGHV5-5	0.00489716
PRMT5	L32	IGKV3-12	0.00159593		PRMT5	L32	IGHV1-53	0.00470127
PRMT5	L32	IGKV8-27	0.000945165		PRMT5	L32	IGHV5-4	0.0029383
PRMT5	L32	IGKV6-20	0.000635275		PRMT5	L32	IGHV9-3	0.00254652
PRMT5	L32	IGKV6-29	0.00061978		PRMT5	L32	IGHV4-1	0.00215475
PRMT5	L32	IGKV8-30	0.000511319		PRMT5	L32	IGHV6-1	0.00195886
PRMT5	L32	IGKV14-111	0.000464835		PRMT5	L32	IGHV5-15	0.00195886
PRMT5	L32	Others	0.00797967		PRMT5	L32	Others	0.032713
TCL1	L24	IGKV4-91	0.883073		TCL1	L24	IGHV12-3	0.684315
TCL1	L24	IGKV17-127	0.0494158		TCL1	L24	IGHV1-74	0.188521
TCL1	L24	IGKV3-11	0.0423374		TCL1	L24	IGHV5-5	0.0242454
TCL1	L24	IGKV5-39	0.0104274		TCL1	L24	IGHV14-4	0.00593765
TCL1	L24	IGKV17-121	0.00652662		TCL1	L24	IGHV1-53	0.00544285
TCL1	L24	IGKV3-6	0.00296838		TCL1	L24	IGHV1-26	0.00544285
TCL1	L24	IGKV6-29	0.000627926		TCL1	L24	IGHV1-52	0.00494805
TCL1	L24	IGKV6-20	0.000513757		TCL1	L24	IGHV1-18	0.00494805
TCL1	L24	IGKV12-89	0.000266393		TCL1	L24	IGHV1-50	0.00445324
TCL1	L24	IGKV8-30	0.000266393		TCL1	L24	IGHV1-36	0.00395844
TCL1	L24	Others	0.00357727		TCL1	L24	Others	0.0677882

## Sheet: Figure 2I
Figure 2I
Gene	baseMean	log2FoldChange	lfcSE	stat	pvalue	padj
Rps12	3477.87	-3.82916	0.280314	-13.6603	1.7537e-42	1.85962e-38
Rn7s1	731.897	-4.99442	0.415768	-12.0125	3.05457e-33	1.61953e-29
Rps28	3826.4	-3.9305	0.330211	-11.903	1.14179e-32	4.03584e-29
Rn7s2	1472.81	-5.55831	0.493937	-11.2531	2.23682e-29	5.92981e-26
Dynll1	1255.26	-2.66969	0.269783	-9.89568	4.34628e-23	9.21758e-20
Taf10	496.23	-3.61997	0.366685	-9.87213	5.49837e-23	9.71745e-20
2410006H16Rik	1238.97	-3.08421	0.314857	-9.7956	1.17595e-22	1.7814e-19
Rps27	7367.96	-3.01555	0.309294	-9.74979	1.84851e-22	2.4502e-19
S100a11	2144.92	-2.93897	0.306096	-9.60148	7.88083e-22	9.28537e-19
Snhg8	228.251	-3.39627	0.367948	-9.23029	2.69891e-20	2.86192e-17
Klf2	1987.64	-4.04067	0.439566	-9.19241	3.84141e-20	3.70312e-17
Rps10	5792.22	-3.56311	0.388399	-9.17386	4.56368e-20	4.03277e-17
Rplp1	6335.08	-3.12579	0.341849	-9.14377	6.03127e-20	4.91966e-17
Rpl34	5043.46	-2.76852	0.311566	-8.88581	6.34543e-19	4.80621e-16
Rps27rt	610.052	-2.84832	0.327511	-8.69686	3.41188e-18	2.41197e-15
Fosb	2043.58	-5.22411	0.602884	-8.66521	4.50671e-18	2.98682e-15
Rpl34-ps1	353.807	-2.9792	0.346526	-8.59735	8.15813e-18	5.08876e-15
Pfdn5	1873.94	-2.45252	0.291856	-8.40319	4.34524e-17	2.55983e-14
Cpd	206.537	4.02804	0.483609	8.32911	8.1451e-17	4.54582e-14
Rpl36	4890.13	-3.48703	0.427927	-8.14865	3.67996e-16	1.95112e-13
Rpl10a	4723.26	-2.82835	0.349959	-8.08195	6.37397e-16	3.21855e-13
Rps13	4734.29	-2.95601	0.371944	-7.94745	1.90384e-15	9.17649e-13
Rps15a	3872.99	-3.27962	0.413962	-7.92253	2.3272e-15	1.07294e-12
Sik1	1578.21	-2.334	0.300645	-7.76333	8.27258e-15	3.6551e-12
Atf3	4811.2	-4.47293	0.579777	-7.71492	1.21063e-14	5.13499e-12
Rps3	13748.3	-2.67189	0.347402	-7.69105	1.45931e-14	5.95173e-12
Dfna5	188.073	3.04092	0.398301	7.63474	2.26271e-14	8.88657e-12
Rpl37rt	545.841	-3.08985	0.405357	-7.62254	2.48742e-14	9.4202e-12
Rpl21	3571.09	-2.6811	0.357262	-7.50458	6.16253e-14	2.25336e-11
Lars2	1709.36	-3.56456	0.475311	-7.49944	6.40931e-14	2.26548e-11
Ier5	1430.13	-2.68851	0.359832	-7.47159	7.92344e-14	2.71033e-11
Gm8430	363.099	-2.59808	0.35685	-7.28059	3.32356e-13	1.10134e-10
Crip1	11195.8	-4.27726	0.592944	-7.2136	5.44904e-13	1.75096e-10
Rpl12	5608.25	-2.82142	0.392355	-7.19098	6.43293e-13	2.00632e-10
Cd52	10274.5	-2.35051	0.32722	-7.18328	6.80575e-13	2.06195e-10
Zfp36	3749.44	-3.25904	0.454422	-7.17182	7.40051e-13	2.17986e-10
Per1	808.323	-2.456	0.34425	-7.13435	9.72457e-13	2.78701e-10
Gng13	96.6961	-5.33136	0.74872	-7.12063	1.07431e-12	2.9979e-10
Plk2	2134.57	-4.4541	0.626232	-7.11254	1.1393e-12	3.09771e-10
Dnah11	89.57	7.08193	0.99756	7.09925	1.25432e-12	3.3252e-10
Rpl18a	21480	-2.1628	0.305413	-7.08155	1.42555e-12	3.68696e-10
Rpl37	3691.23	-2.66937	0.377143	-7.07787	1.46389e-12	3.69598e-10
Arl4a	345.328	2.56047	0.365218	7.01081	2.36945e-12	5.84317e-10
Sh3bgrl3	7002.58	-2.14545	0.307028	-6.98782	2.79192e-12	6.72853e-10
Rgl1	395.719	-3.35275	0.485049	-6.91218	4.77253e-12	1.12462e-09
Sertad1	758.618	-3.24383	0.47171	-6.87674	6.12385e-12	1.41168e-09
Rpl17	4512.98	-2.87501	0.418425	-6.87103	6.37401e-12	1.43808e-09
Rps20	3449.89	-3.14682	0.459718	-6.84511	7.64187e-12	1.68822e-09
Rplp2	3582.13	-2.84147	0.41531	-6.84181	7.82005e-12	1.69232e-09
Sin3b	1077.04	-1.69576	0.249958	-6.78417	1.16756e-11	2.47616e-09
Fau	3762.66	-2.50791	0.370333	-6.77205	1.26967e-11	2.60529e-09
Rpl39	1998.36	-3.64511	0.538328	-6.77115	1.27759e-11	2.60529e-09
Eif3f	2188.42	-2.14112	0.31675	-6.75966	1.38316e-11	2.76736e-09
Rpl26	4732.13	-2.47629	0.368527	-6.71943	1.8244e-11	3.58257e-09
Adgre5	4549.96	-2.34666	0.350893	-6.68767	2.26759e-11	4.37191e-09
Rpl31	3124.18	-2.63917	0.396219	-6.66088	2.7219e-11	5.1541e-09
Rpl17-ps10	873.933	-2.90106	0.436513	-6.64599	3.0119e-11	5.60318e-09
H2-T23	5095.15	-2.30211	0.346704	-6.63999	3.13701e-11	5.73533e-09
1600002K03Rik	192.236	-2.42529	0.365647	-6.63286	3.29245e-11	5.82413e-09
Ctbp2	84.2481	3.501	0.527838	6.63273	3.29543e-11	5.82413e-09
Rps21	998.803	-3.19028	0.481296	-6.62852	3.39072e-11	5.89429e-09
S100a10	1683.16	-2.03954	0.309479	-6.59022	4.39178e-11	7.51135e-09
Rps4x	8693.67	-2.6426	0.403392	-6.55095	5.71723e-11	9.62309e-09
Rpl9	5857.43	-2.32602	0.355967	-6.53438	6.38756e-11	1.05834e-08
Rps26	4180.95	-3.18659	0.489192	-6.51398	7.31843e-11	1.19392e-08
Ptafr	101.906	3.16557	0.48677	6.50322	7.86208e-11	1.26317e-08
Tmem160	536.874	-2.99729	0.461079	-6.50059	8.00068e-11	1.26626e-08
Alox5	165.468	4.15964	0.642505	6.4741	9.5378e-11	1.45129e-08
H2-Q4	272.791	-2.61719	0.404122	-6.47625	9.40332e-11	1.45129e-08
S100a6	3309.91	-3.76652	0.581844	-6.47343	9.58037e-11	1.45129e-08
Gkap1	49.6241	3.59407	0.555625	6.46853	9.89634e-11	1.47804e-08
Gfi1b	66.0103	3.53727	0.547859	6.45654	1.07127e-10	1.57775e-08
Gnai2	5085.81	-2.3116	0.359419	-6.43148	1.26366e-10	1.83559e-08
Katnbl1	86.4999	2.45659	0.38261	6.42061	1.35725e-10	1.93551e-08
Mpp4	75.7638	5.42865	0.845675	6.41931	1.36895e-10	1.93551e-08
Rpl37a	7333.06	-2.05715	0.321774	-6.39316	1.62497e-10	2.24821e-08
Rps24	3681.78	-2.56372	0.401055	-6.39245	1.63252e-10	2.24821e-08
4933408B17Rik	43.422	4.61932	0.724809	6.37316	1.85177e-10	2.45452e-08
Rpl27a	3493.34	-2.57049	0.403276	-6.37402	1.8414e-10	2.45452e-08
Vim	5657.32	-2.50652	0.39309	-6.37646	1.81225e-10	2.45452e-08
Rpl17-ps8	296.62	-2.86126	0.449962	-6.35889	2.03221e-10	2.66044e-08
Rpl23	2758.46	-2.0122	0.317026	-6.3471	2.19406e-10	2.83729e-08
Rpl41	10517.4	-3.06816	0.483746	-6.3425	2.2607e-10	2.88825e-08
Lpl	114.771	3.8307	0.607388	6.30684	2.84796e-10	3.55754e-08
Sccpdh	87.2939	3.10672	0.492611	6.30664	2.85166e-10	3.55754e-08
Rpl10	6149.09	-2.76887	0.442204	-6.26152	3.81236e-10	4.70073e-08
1110008P14Rik	299.236	-2.07741	0.333692	-6.22553	4.79932e-10	5.7863e-08
Bnip3	77.122	3.8032	0.610912	6.22545	4.80191e-10	5.7863e-08
Rps8	5634.13	-2.41403	0.388432	-6.2148	5.13899e-10	6.1229e-08
Rpl23a	773.711	-2.70157	0.435645	-6.2013	5.59987e-10	6.59789e-08
Gm12191	78.5076	-2.85478	0.460795	-6.19533	5.81626e-10	6.77755e-08
Rab44	58.028	3.47706	0.561894	6.18811	6.08911e-10	7.01836e-08
Mir5107	297.76	-3.25224	0.526742	-6.17425	6.64781e-10	7.57993e-08
Cbfa2t3	1004.93	-1.99968	0.32458	-6.16082	7.23679e-10	8.16372e-08
Ly6d	15378.2	-2.67838	0.435047	-6.15653	7.43573e-10	8.29984e-08
Gm4604	36.1901	-3.15661	0.513896	-6.1425	8.1233e-10	8.97286e-08
Jund	69.0491	-3.41495	0.557213	-6.12862	8.86467e-10	9.69082e-08
Lst1	96.4089	-2.61966	0.428111	-6.11911	9.41013e-10	1.01093e-07
Rpl30	3710.03	-2.61763	0.427813	-6.11863	9.43814e-10	1.01093e-07
Rps19	17248.7	-2.2974	0.375601	-6.11659	9.56011e-10	1.01375e-07
Lctl	32.4751	8.43152	1.37977	6.11082	9.91177e-10	1.04064e-07
Rps15	4622.88	-2.9353	0.480705	-6.10625	1.02e-09	1.0604e-07
Srf	274.055	-2.2535	0.370505	-6.08223	1.18521e-09	1.22019e-07
Rps29	3666.43	-2.29753	0.37818	-6.07522	1.23816e-09	1.26245e-07
Snhg12	217.096	-2.57051	0.425842	-6.0363	1.57691e-09	1.59253e-07
Wipi1	77.5886	3.22882	0.536687	6.0162	1.78564e-09	1.78632e-07
Rpl18	5290.91	-2.24014	0.372502	-6.01377	1.8126e-09	1.79634e-07
Rpl28	2942.32	-2.25066	0.374517	-6.00949	1.86109e-09	1.82732e-07
Fam122a	255.536	-2.34439	0.391108	-5.99424	2.04445e-09	1.98893e-07
Cic	514.876	-1.875	0.313584	-5.97926	2.24156e-09	2.16086e-07
Sbk1	1176.44	-2.90842	0.48678	-5.97482	2.30351e-09	2.20058e-07
Ube2s	1044.77	-2.16488	0.362757	-5.96786	2.40385e-09	2.27593e-07
Lyl1	260.169	-2.51695	0.422841	-5.95248	2.64115e-09	2.45673e-07
Plekhn1	400.755	-2.39577	0.402432	-5.95324	2.62882e-09	2.45673e-07
Errfi1	75.8733	2.70417	0.455011	5.94308	2.7971e-09	2.57917e-07
Dpep2	163.087	3.46271	0.583939	5.92992	3.03088e-09	2.77064e-07
Rpl36a	1489.32	-2.72835	0.463138	-5.89101	3.83846e-09	3.47889e-07
Mmp19	63.9579	4.3184	0.737503	5.85543	4.75787e-09	4.27564e-07
Rps18	13906.4	-2.40738	0.418531	-5.75197	8.82111e-09	7.86043e-07
Gas7	599.21	-3.6119	0.633099	-5.70511	1.16268e-08	1.02742e-06
Stat4	58.1221	3.54049	0.621962	5.69245	1.25227e-08	1.09744e-06
Rasal1	618.352	-1.88863	0.33349	-5.66324	1.48537e-08	1.29106e-06
Rps5	8610.4	-2.49493	0.440925	-5.6584	1.52795e-08	1.31727e-06
Abhd17a	918.68	-2.672	0.472438	-5.65577	1.55147e-08	1.32676e-06
Sacm1l	184.191	1.6928	0.300381	5.63551	1.74538e-08	1.48064e-06
Rab3il1	65.757	4.07867	0.723972	5.63374	1.76346e-08	1.48411e-06
Trappc2l	431.423	-1.55293	0.276304	-5.62039	1.9053e-08	1.59085e-06
Gm10045	118.172	-2.47564	0.4409	-5.61498	1.96589e-08	1.62862e-06
Tmem259	377.058	-1.69573	0.302569	-5.60445	2.08917e-08	1.71733e-06
Socs2	103.057	2.77039	0.494649	5.60073	2.13453e-08	1.74112e-06
Rps17	3735.25	-2.9255	0.52267	-5.59722	2.17816e-08	1.76315e-06
Siah2	406.227	-2.37322	0.42527	-5.58049	2.39839e-08	1.92671e-06
Gm4705	43.5367	-2.47315	0.444756	-5.56068	2.68721e-08	2.1425e-06
St3gal5	74.6497	2.21258	0.399054	5.54456	2.94689e-08	2.332e-06
C5ar1	79.9986	3.4829	0.628352	5.54292	2.97477e-08	2.33663e-06
Gm10051	126.604	-2.58516	0.466571	-5.54078	3.01134e-08	2.34796e-06
Dbp	49.0505	-2.4969	0.451136	-5.53469	3.1178e-08	2.41322e-06
Rpl19	6793.65	-2.26028	0.408692	-5.53053	3.19258e-08	2.4532e-06
Egr1	5620.57	-3.35211	0.606845	-5.52383	3.31682e-08	2.53033e-06
Tmem120b	63.7952	2.81848	0.510425	5.52183	3.3548e-08	2.54102e-06
Rpl29	4176.53	-2.60054	0.471676	-5.5134	3.51968e-08	2.647e-06
Car14	33.2986	7.50233	1.36169	5.50956	3.59728e-08	2.6863e-06
Nenf	201.017	-2.34663	0.426232	-5.50553	3.68052e-08	2.72925e-06
Thoc1	588.847	1.8602	0.338264	5.49926	3.81387e-08	2.80849e-06
Gm9794	779.061	-1.79167	0.328733	-5.45022	5.03068e-08	3.67899e-06
Smim24	126.016	-3.01042	0.553746	-5.43646	5.43485e-08	3.94734e-06
Pxmp2	41.5581	2.73845	0.504186	5.43143	5.59033e-08	4.03265e-06
Fam169a	29.1535	7.30925	1.34941	5.41663	6.07337e-08	4.35149e-06
H2-K1	21941.9	-1.78694	0.33016	-5.41235	6.2204e-08	4.42692e-06
Ear2	43.7323	-3.2365	0.598354	-5.40901	6.33739e-08	4.48011e-06
Gm8451	114.664	-2.45779	0.454516	-5.4075	6.39119e-08	4.48823e-06
Taf7	391.873	-1.56917	0.290401	-5.40346	6.5367e-08	4.56021e-06
Ugp2	346.213	1.98754	0.368402	5.39503	6.8511e-08	4.7483e-06
Bag4	173.238	1.83766	0.340859	5.39127	6.99629e-08	4.81745e-06
Nfkbiz	757.059	-1.58659	0.294395	-5.38932	7.07259e-08	4.83856e-06
Ubc	45687.9	-2.20544	0.409631	-5.38397	7.28604e-08	4.95264e-06
Rpl8	10958.7	-2.30639	0.428903	-5.3774	7.55681e-08	5.10397e-06
Slc15a4	950.88	-1.54578	0.287848	-5.37012	7.86837e-08	5.28078e-06
Atp8b4	163.606	3.18066	0.592712	5.36627	8.03807e-08	5.36074e-06
Fth1	15664.4	-1.75387	0.327282	-5.35892	8.37227e-08	5.54872e-06
Polr2l	299.031	-2.14622	0.401424	-5.34651	8.96659e-08	5.9057e-06
Spag17	19.7008	7.71063	1.44423	5.33891	9.35081e-08	6.12074e-06
Coro1a	13704.8	-1.84349	0.345569	-5.33464	9.57321e-08	6.22787e-06
Iqcg	27.0302	5.68683	1.06823	5.32359	1.01742e-07	6.57848e-06
Cp	31.8718	4.70533	0.885984	5.31085	1.09113e-07	7.01233e-06
Mpo	1473.06	4.00714	0.754742	5.30928	1.10057e-07	7.03038e-06
Leo1	480.906	1.63174	0.3077	5.30303	1.13898e-07	7.23216e-06
Gm15772	188.421	-2.20117	0.415894	-5.29262	1.20578e-07	7.61079e-06
Ptpn18	923.195	-2.38865	0.451599	-5.28932	1.22772e-07	7.65806e-06
Spag7	519.422	-1.61983	0.30622	-5.28975	1.22485e-07	7.65806e-06
Ubqln2	66.8172	-2.55953	0.485342	-5.27366	1.33727e-07	8.29263e-06
Zfas1	411.093	-2.47813	0.470046	-5.2721	1.34873e-07	8.3151e-06
Rps16	4383.91	-1.94255	0.369316	-5.25986	1.44168e-07	8.83674e-06
Dusp10	640.454	-2.23866	0.42682	-5.24499	1.56291e-07	9.52479e-06
Glis2	45.4358	4.39649	0.838693	5.24207	1.58781e-07	9.62125e-06
Fbxo30	138.371	2.43607	0.465455	5.23375	1.66103e-07	1.00077e-05
Atp13a2	1727.65	-1.8425	0.352121	-5.23257	1.67169e-07	1.0015e-05
Rhob	465.002	-2.44798	0.469157	-5.21781	1.81048e-07	1.07856e-05
Rilpl2	2504.17	-1.57755	0.302611	-5.21313	1.85685e-07	1.09389e-05
Sidt2	1921.79	-1.62211	0.311157	-5.21314	1.85673e-07	1.09389e-05
Zbtb46	127.924	3.25452	0.625009	5.20715	1.9176e-07	1.12344e-05
Ccdc57	75.793	2.81767	0.54219	5.19683	2.02714e-07	1.17464e-05
Mmp24	19.3249	7.6785	1.47731	5.19761	2.0187e-07	1.17464e-05
Ccdc38	44.9827	3.70474	0.71432	5.18638	2.14419e-07	1.23571e-05
Mafk	854.504	-2.04549	0.396004	-5.16533	2.40013e-07	1.37573e-05
Kif3a	122.456	2.26123	0.438205	5.16021	2.46674e-07	1.40631e-05
Gtpbp8	145.931	1.58659	0.308143	5.14887	2.62059e-07	1.48603e-05
Pi4k2b	83.0364	2.01743	0.391969	5.14692	2.64803e-07	1.4936e-05
Fads1	87.2439	2.92489	0.568666	5.14341	2.69793e-07	1.5137e-05
Erp29	2617.73	-1.77432	0.345628	-5.1336	2.84252e-07	1.57812e-05
Hspa1b	2152.78	-3.7552	0.731376	-5.13442	2.8301e-07	1.57812e-05
Ccl25	56.2527	2.52819	0.492858	5.12965	2.90275e-07	1.59486e-05
Trmt112	916.976	-1.57075	0.306189	-5.12999	2.89758e-07	1.59486e-05
Ccne2	67.4327	3.5591	0.694989	5.12108	3.03786e-07	1.65197e-05
Ifi27l2a	907.299	-3.08469	0.60234	-5.12117	3.03649e-07	1.65197e-05
H2-Eb1	17008	-2.15074	0.42099	-5.10876	3.24274e-07	1.75439e-05
Mroh8	34.8512	5.03485	0.986935	5.1015	3.36965e-07	1.81379e-05
Rpsa	14083.7	-2.57843	0.506011	-5.0956	3.47631e-07	1.86175e-05
Rps23	6403.25	-2.23589	0.439405	-5.08845	3.60999e-07	1.92364e-05
Csnk2b	916.846	-1.60063	0.314948	-5.0822	3.73095e-07	1.97815e-05
Ap3s1	204.689	2.8931	0.569506	5.08002	3.77389e-07	1.99096e-05
Kantr	103.477	2.48911	0.491012	5.06934	3.992e-07	2.0956e-05
Arg2	17.5309	5.08143	1.00389	5.06172	4.15484e-07	2.14917e-05
Rpl7a	2671.54	-2.18631	0.431893	-5.06217	4.14522e-07	2.14917e-05
Zfp598	285.393	-1.82049	0.359591	-5.06267	4.13431e-07	2.14917e-05
Coq2	335.63	-1.43287	0.283227	-5.05909	4.21255e-07	2.16844e-05
Brix1	1186.98	1.77846	0.351611	5.05803	4.23617e-07	2.17007e-05
Bcat1	255.38	3.52009	0.698265	5.0412	4.62611e-07	2.35843e-05
Cd79b	14752.5	-2.12545	0.422038	-5.03615	4.74986e-07	2.40993e-05
Gna15	108.601	2.57212	0.512504	5.01873	5.2013e-07	2.62641e-05
Slf1	109.777	1.92417	0.384635	5.00258	5.65685e-07	2.8429e-05
Fgl2	398.756	3.43904	0.688165	4.99741	5.81052e-07	2.90636e-05
Rragc	533.298	-1.39434	0.279424	-4.99006	6.03613e-07	3.00503e-05
Gnpnat1	176.461	1.63317	0.327891	4.98084	6.33088e-07	3.13704e-05
Idh3g	1839.11	-1.72636	0.347275	-4.97115	6.65576e-07	3.28268e-05
Homez	68.7504	2.46201	0.496623	4.95749	7.14082e-07	3.50561e-05
Ubl5	587.371	-1.46986	0.29655	-4.95655	7.17558e-07	3.50645e-05
Rps27a	4969.51	-2.56613	0.51863	-4.94791	7.50145e-07	3.64887e-05
Tmem91	91.9466	2.62692	0.531959	4.93821	7.88441e-07	3.81764e-05
Tuba4a	1383.12	-1.98903	0.403053	-4.9349	8.0191e-07	3.84772e-05
Use1	871.301	-1.45442	0.294713	-4.93504	8.01345e-07	3.84772e-05
Gdpd5	57.028	2.65158	0.538602	4.92308	8.51925e-07	4.06929e-05
Plac8	4969.03	-2.26148	0.46102	-4.90538	9.32467e-07	4.43403e-05
Bcap29	376.379	2.08663	0.425827	4.90018	9.5748e-07	4.52462e-05
Ppp1r37	54.1143	-1.98358	0.404841	-4.89965	9.60052e-07	4.52462e-05
Unc119	776.125	-1.71812	0.351179	-4.89243	9.95966e-07	4.67311e-05
Rps13-ps4	60.6646	-2.17081	0.444196	-4.88705	1.02359e-06	4.78158e-05
Kat6a	451.825	-2.02014	0.413702	-4.88309	1.04437e-06	4.85726e-05
Rps11	8429.54	-2.26185	0.46342	-4.88078	1.05668e-06	4.87175e-05
Wdr35	89.7889	2.79389	0.57238	4.88118	1.05454e-06	4.87175e-05
Dtwd1	147.56	1.80877	0.370921	4.87642	1.08027e-06	4.95895e-05
Rere	1200.03	-1.6503	0.338809	-4.87091	1.11088e-06	5.07748e-05
Cib1	1613.29	-1.73756	0.357815	-4.85604	1.19754e-06	5.45011e-05
Dcxr	211.249	-1.79934	0.370776	-4.85289	1.21674e-06	5.51382e-05
Papln	38.4581	3.05168	0.629086	4.85098	1.2285e-06	5.54341e-05
Hcfc1r1	283.467	-1.61689	0.333446	-4.84903	1.24064e-06	5.57445e-05
Lsp1	12899.6	-2.24804	0.463846	-4.84653	1.25639e-06	5.62144e-05
Arsg	74.3088	3.17125	0.655387	4.83874	1.30664e-06	5.82169e-05
Gpt	73.6412	-2.12834	0.440407	-4.83267	1.34712e-06	5.92734e-05
Rpl32	7695.73	-2.37139	0.490694	-4.83273	1.34675e-06	5.92734e-05
Rps7	4504.39	-1.95511	0.40446	-4.83387	1.33903e-06	5.92734e-05
Adgrg1	54.3796	2.74014	0.567776	4.8261	1.39234e-06	6.07588e-05
Pcdhgc4	30.3292	3.82062	0.791613	4.82638	1.39039e-06	6.07588e-05
Ppp2r1b	585.195	1.42239	0.294922	4.82293	1.41463e-06	6.14785e-05
Ucp2	7387.96	-2.52874	0.525661	-4.81059	1.50486e-06	6.51328e-05
H3f3a	2048.8	-1.36805	0.284628	-4.80647	1.53621e-06	6.62196e-05
Ccdc39	22.0297	3.34188	0.696937	4.79509	1.62602e-06	6.97527e-05
Flna	7038.59	-1.54894	0.323113	-4.79381	1.63641e-06	6.97527e-05
Hcst	199.34	-2.02903	0.423276	-4.79363	1.63791e-06	6.97527e-05
BC029214	229.311	-1.99549	0.418546	-4.76767	1.86371e-06	7.90509e-05
0610010F05Rik	63.715	2.5125	0.527236	4.76543	1.88452e-06	7.96154e-05
Megf9	73.7312	2.43644	0.511802	4.76051	1.93102e-06	8.1256e-05
Dusp2	259.328	-2.02065	0.42515	-4.75279	2.00629e-06	8.40895e-05
Catsper2	146.903	2.56167	0.539805	4.74554	2.07952e-06	8.68159e-05
Tgm4	45.5514	3.66784	0.774118	4.73809	2.1574e-06	8.97138e-05
Tstd2	273.844	1.34652	0.284368	4.73512	2.18923e-06	9.06819e-05
Actg1	14407.3	-1.9492	0.411965	-4.73147	2.22905e-06	9.16156e-05
Sun2	580.296	-1.89033	0.399499	-4.73176	2.22578e-06	9.16156e-05
Crlf2	235.436	-1.79088	0.378694	-4.7291	2.25515e-06	9.23307e-05
Ms4a3	126.426	4.40132	0.931181	4.72661	2.28305e-06	9.31132e-05
H2-Q5	1398.69	-1.98081	0.420202	-4.71394	2.42967e-06	9.87136e-05
Armc9	190.698	2.23627	0.474574	4.71216	2.45107e-06	9.92027e-05
Gabarap	2594.7	-1.30895	0.278007	-4.70835	2.49733e-06	0.000100691
Ppdpf	1040.02	-1.52316	0.323596	-4.707	2.51391e-06	0.000100975
Clec2d	47.2382	-2.59306	0.55121	-4.7043	2.54743e-06	0.000101936
Gm16150	116.405	-1.80123	0.383489	-4.69696	2.64059e-06	0.000105266
Nr6a1	77.9853	2.39122	0.509283	4.69526	2.66274e-06	0.000105752
Akr7a5	383.722	-1.84928	0.39413	-4.69206	2.70472e-06	0.000107018
Atp5g2	1833.04	-2.32775	0.496208	-4.69109	2.71757e-06	0.000107127
Pax5	1333.16	-1.59097	0.339489	-4.68636	2.78112e-06	0.000109226
H2-Oa	847.061	-2.71535	0.579873	-4.68266	2.83182e-06	0.000110807
Rbbp8	283.116	2.02465	0.432699	4.67912	2.88104e-06	0.000112318
Vpreb3	120.519	-3.35248	0.7166	-4.67832	2.89239e-06	0.000112348
Tnfrsf9	50.2174	2.7185	0.581209	4.67732	2.90642e-06	0.000112481
Borcs8	386.301	-1.6754	0.358445	-4.67409	2.95262e-06	0.000113853
Ifngr1	721.9	1.36812	0.293165	4.66672	3.06041e-06	0.000117582
Zswim6	59.9723	2.23724	0.479497	4.6658	3.07425e-06	0.000117687
Mtss1	1461.98	-2.03947	0.437464	-4.66204	3.13097e-06	0.000119427
5031439G07Rik	790.936	-1.6823	0.361266	-4.65668	3.21352e-06	0.000122137
Tob1	106.088	-1.91925	0.412352	-4.6544	3.24927e-06	0.000123055
Uqcrh	960.881	-1.70352	0.366113	-4.653	3.27137e-06	0.000123451
Otud5	650.449	-1.34432	0.289055	-4.65074	3.30747e-06	0.00012437
Slc7a3	76.4914	3.30736	0.712252	4.64352	3.4252e-06	0.000128342
Bbs5	31.1075	3.14233	0.677041	4.64127	3.46277e-06	0.000129293
Rack1	13422	-1.76651	0.380803	-4.63891	3.50253e-06	0.000130319
Epn1	525.456	-1.38762	0.299199	-4.6378	3.52135e-06	0.000130561
Ppfibp1	206.819	1.73715	0.374936	4.63319	3.60069e-06	0.000133037
Cln3	473.839	-1.53201	0.330851	-4.63049	3.64793e-06	0.000134315
Bend5	430.044	-1.57959	0.341917	-4.6198	3.84102e-06	0.000140935
Eef1a1	43781.3	-1.48335	0.321407	-4.61518	3.92753e-06	0.000143612
Noc3l	244.732	1.57289	0.341251	4.60919	4.04241e-06	0.000147305
Rpl11	3037.23	-2.22403	0.482925	-4.60533	4.11812e-06	0.00014955
Dusp6	339.218	-1.64014	0.356419	-4.60171	4.19027e-06	0.000151651
Ost4	424.663	-1.22832	0.266977	-4.60086	4.20753e-06	0.000151757
Ndufb11	1118.11	-1.48748	0.32378	-4.5941	4.3463e-06	0.000156231
Chek1	96.9087	2.34382	0.5104	4.59212	4.38766e-06	0.000156656
Fam173a	554.85	-1.55491	0.338602	-4.59215	4.38695e-06	0.000156656
Ctnnal1	121.217	2.16208	0.470981	4.59059	4.42002e-06	0.000157281
H2-DMa	4982.93	-1.86538	0.406864	-4.58478	4.54468e-06	0.000160695
Tceanc	121.462	2.0447	0.445983	4.58471	4.54626e-06	0.000160695
Prg2	57.3424	2.95961	0.645717	4.58346	4.57349e-06	0.000160745
Rsrp1	3692.75	-1.39676	0.304752	-4.58325	4.57798e-06	0.000160745
Hmgb3	331.214	2.97109	0.648496	4.5815	4.61642e-06	0.000161559
Esco2	69.756	2.51332	0.549481	4.57398	4.78534e-06	0.00016692
Ptprcap	1595.61	-1.94931	0.4266	-4.56941	4.89097e-06	0.000170045
Hyal3	45.6547	3.53905	0.774839	4.56747	4.93653e-06	0.000170511
Tuba1a	2863.23	-1.64429	0.359959	-4.56798	4.92453e-06	0.000170511
Mrps22	127.856	1.88716	0.413268	4.56643	4.96101e-06	0.000170801
Sec24a	520.805	-1.80973	0.396492	-4.56437	5.01004e-06	0.00017193
Elane	597.597	3.81483	0.837556	4.55472	5.24565e-06	0.000179435
Brms1l	180.37	1.75432	0.385687	4.54855	5.40174e-06	0.00018418
Yipf3	794.669	-1.41524	0.311251	-4.54696	5.44261e-06	0.000184979
Angptl1	51.7898	-1.86912	0.412006	-4.53665	5.71558e-06	0.000193636
Myl6	3418.36	-1.56772	0.3458	-4.53362	5.79825e-06	0.000195804
Sept7	1071.62	1.67648	0.369843	4.53295	5.8165e-06	0.000195804
Ngp	4154.94	3.77555	0.834505	4.52429	6.05972e-06	0.000203346
Blk	4382.9	-1.67775	0.370922	-4.5232	6.09118e-06	0.000203391
Uchl5	515.609	2.05193	0.453674	4.52291	6.09942e-06	0.000203391
Rras	194.431	-1.79796	0.397872	-4.51894	6.21493e-06	0.000205947
Ube2g1	656.747	2.36301	0.522862	4.51937	6.20233e-06	0.000205947
Vamp4	269.155	1.73258	0.383579	4.51688	6.27583e-06	0.000207317
Atg2a	335.828	-1.5321	0.339408	-4.51403	6.3608e-06	0.000208823
Capn1	290.119	-1.83937	0.407451	-4.51435	6.35124e-06	0.000208823
Card11	1181.96	-1.98086	0.439102	-4.51117	6.44713e-06	0.000210355
Rab23	62.6841	2.19812	0.487193	4.5118	6.42784e-06	0.000210355
Aebp2	270.516	1.25585	0.278538	4.5087	6.52265e-06	0.000212119
Bri3	44.3441	-2.09541	0.464866	-4.50756	6.55785e-06	0.000212119
Olfr1033	10.5483	6.80545	1.50982	4.50745	6.5612e-06	0.000212119
Ehmt2	1210.36	-1.31406	0.291634	-4.50584	6.61113e-06	0.000213083
BC030336	105.469	2.157	0.479091	4.50227	6.72319e-06	0.000216039
Ehd1	868.241	-1.56849	0.3485	-4.5007	6.77297e-06	0.000216981
Fam46c	1473.87	-2.02619	0.450271	-4.49993	6.79757e-06	0.000217113
Ablim2	127.884	-1.96494	0.436961	-4.49683	6.89727e-06	0.000219636
5730488B01Rik	85.7005	-2.2927	0.509942	-4.496	6.92446e-06	0.000219841
Slc18a2	101.782	2.62054	0.583429	4.49163	7.06815e-06	0.000223733
Abcd1	810.013	-1.63121	0.363356	-4.48929	7.14598e-06	0.000225524
Haao	454.249	-1.4805	0.330004	-4.48632	7.24639e-06	0.000228014
Pafah1b3	1695.99	-2.42969	0.541824	-4.48428	7.31622e-06	0.00022953
Hspa1a	1217.05	-2.94091	0.656209	-4.48166	7.4063e-06	0.000231671
Gabarapl1	56.9439	2.8415	0.634166	4.48069	7.44008e-06	0.000232043
Cfap157	32.0062	2.94393	0.657462	4.47772	7.54431e-06	0.000234604
Sys1	814.952	-1.36154	0.304229	-4.47537	7.62789e-06	0.000236509
Slc19a2	148.362	2.00906	0.449069	4.47383	7.68319e-06	0.000237529
Gm37065	51.4544	-2.53974	0.567829	-4.47272	7.72313e-06	0.00023807
Cul2	440.705	1.70474	0.381404	4.46965	7.83471e-06	0.000240114
St3gal1	850.534	-1.99507	0.446306	-4.47019	7.81511e-06	0.000240114
Clec4e	125.839	2.99382	0.671101	4.46105	8.15589e-06	0.000249236
Rnf187	652.085	-1.76249	0.395167	-4.46011	8.19191e-06	0.000249618
Xpo1	802.3	1.77406	0.398148	4.45576	8.35947e-06	0.000253994
Csk	2114.31	-1.43726	0.322811	-4.45234	8.49377e-06	0.000255875
Fyttd1	404.03	1.40512	0.315569	4.45264	8.48211e-06	0.000255875
Rfx2	159.022	-2.15085	0.483051	-4.45265	8.48176e-06	0.000255875
Atp5j2	947.647	-1.37995	0.310177	-4.44891	8.63065e-06	0.000258529
Rgp1	124.401	-1.76197	0.396034	-4.44905	8.62523e-06	0.000258529
9930111J21Rik1	802.383	-2.15374	0.484255	-4.44754	8.68605e-06	0.000258727
Snn	762.798	-1.73771	0.39067	-4.44802	8.66646e-06	0.000258727
Cbx3	584.809	2.28127	0.51309	4.44614	8.74273e-06	0.000259686
Zfp51	258.052	1.88618	0.424423	4.4441	8.82618e-06	0.000261432
Cst3	2743.14	-1.09329	0.246237	-4.44	8.99583e-06	0.000264977
Gtf2e2	277.965	1.41318	0.318272	4.44016	8.98904e-06	0.000264977
Fbxl2	25.073	3.72801	0.840607	4.43491	9.21124e-06	0.000270571
0610009B22Rik	122.248	1.99987	0.451554	4.42886	9.4731e-06	0.000277209
Far2	38.3549	2.50304	0.565214	4.42849	9.48952e-06	0.000277209
Slc24a5	24.608	3.16779	0.715945	4.42463	9.66071e-06	0.000281434
Bach2os	39.5988	3.00224	0.678654	4.42382	9.6971e-06	0.000281721
Scand1	550.584	-1.60371	0.3631	-4.41673	1.00204e-05	0.000290317
Dnajc8	1299.84	1.13873	0.257949	4.41457	1.01212e-05	0.00029244
Ndufa6	910.213	-1.42837	0.32362	-4.41371	1.01614e-05	0.000292803
Hace1	177.775	1.51265	0.343014	4.40988	1.03427e-05	0.000296416
Romo1	478.364	-1.23909	0.280965	-4.41011	1.03319e-05	0.000296416
Krtcap2	947.599	-1.45435	0.329911	-4.40831	1.04181e-05	0.000297771
Plekho2	1307.69	-1.28782	0.292343	-4.40516	1.05707e-05	0.000301322
Icam2	463.234	-2.05411	0.46657	-4.40258	1.0697e-05	0.000304105
Zdhhc6	828.367	1.08507	0.2469	4.39478	1.10883e-05	0.000314385
Aplf	99.7642	1.51286	0.344655	4.3895	1.13612e-05	0.000321264
Csrp1	169.014	-2.7843	0.634846	-4.38578	1.15572e-05	0.000325072
Soat1	559.863	1.69587	0.386676	4.38578	1.1557e-05	0.000325072
Clk2	476.436	-1.34197	0.306324	-4.38089	1.18198e-05	0.000331579
Gpt2	268.235	2.15835	0.492767	4.38007	1.18644e-05	0.000331952
Dyrk1b	85.7267	-2.2664	0.518383	-4.37206	1.23079e-05	0.000343455
Gemin2	224.176	1.43484	0.328392	4.3693	1.24643e-05	0.000346907
Atp6v1f	2107.27	-1.13276	0.25952	-4.36481	1.27232e-05	0.00035289
Syp	27.121	3.02094	0.692174	4.36442	1.27458e-05	0.00035289
Rps25	7355.39	-1.61644	0.370645	-4.36114	1.29385e-05	0.00035729
Casc1	83.9343	2.36932	0.543627	4.35835	1.31049e-05	0.000360947
Heatr4	16.4495	5.56288	1.27751	4.35447	1.33389e-05	0.000366439
Gpx1	7032.41	-2.27641	0.522852	-4.35383	1.33778e-05	0.000366558
Paip1	73.2345	3.23226	0.74276	4.35169	1.35092e-05	0.000369204
Usp37	494.291	1.97277	0.454408	4.34141	1.41569e-05	0.000385913
Ly86	3959.15	-1.93417	0.445846	-4.3382	1.43652e-05	0.000390586
Slc35f5	108.823	2.08614	0.481212	4.33519	1.45635e-05	0.000394965
Dock8	2299.86	-1.13564	0.262161	-4.33186	1.47854e-05	0.000398944
Nadk2	67.4086	2.25872	0.521365	4.33232	1.47547e-05	0.000398944
Vps18	555.747	-1.4738	0.340334	-4.33046	1.48795e-05	0.000400464
B3gat3	191.974	-1.39358	0.321859	-4.32979	1.49249e-05	0.000400668
Apbb1ip	284.224	-1.50538	0.347906	-4.32696	1.51179e-05	0.000404823
Mrpl52	382.298	-1.79145	0.414548	-4.32147	1.54994e-05	0.000413994
Thra	41.7836	2.70033	0.625036	4.32028	1.55829e-05	0.000415179
Alg11	183.562	2.002	0.463469	4.3196	1.56315e-05	0.000415428
Aasdhppt	229.454	1.58049	0.36611	4.31697	1.58183e-05	0.000419343
Cxcl16	50.967	2.74719	0.636516	4.31598	1.58899e-05	0.000419768
Ppp1r7	442.86	1.23506	0.286218	4.3151	1.59531e-05	0.000419768
Rps9	9838	-1.73266	0.401493	-4.31555	1.59207e-05	0.000419768
Rad1	318.786	1.58163	0.366879	4.31104	1.62486e-05	0.000426487
Fis1	1644.51	-1.13511	0.263645	-4.30545	1.66646e-05	0.000436324
Adam10	755.921	1.58501	0.368746	4.29837	1.7206e-05	0.000448287
Bag3	184.127	-1.6315	0.379551	-4.2985	1.71956e-05	0.000448287
Drg1	1130.73	1.21078	0.282194	4.29059	1.78199e-05	0.000463142
Tnfsf9	108.774	3.81183	0.889604	4.28486	1.82852e-05	0.000474073
Rhog	1026.48	-1.51218	0.353068	-4.28298	1.84408e-05	0.000476942
Osbpl1a	67.405	2.48839	0.581181	4.28161	1.85548e-05	0.000478724
Fbrsl1	239.86	-2.06637	0.482837	-4.27965	1.87187e-05	0.000480612
Tm9sf2	1081.98	1.3339	0.311657	4.28002	1.86878e-05	0.000480612
Anxa1	834.938	3.3149	0.774685	4.27904	1.87704e-05	0.000480776
Acsm3	15.5563	5.47026	1.27944	4.2755	1.90708e-05	0.000487293
Fam43a	876.828	-1.89949	0.444381	-4.27447	1.91593e-05	0.000488379
Rpl27	2328.93	-1.95935	0.458545	-4.27298	1.92877e-05	0.000490471
Ndufa3	849.185	-1.29367	0.303391	-4.26404	2.00764e-05	0.000509308
Dok3	3299.16	-1.67833	0.393704	-4.26293	2.01767e-05	0.00051063
Eif3i	2314.27	-1.8093	0.424522	-4.26196	2.02645e-05	0.000510964
Rpl14-ps1	1300.72	-2.09916	0.492561	-4.26172	2.02863e-05	0.000510964
Ly96	148.581	-1.81979	0.427413	-4.25768	2.06561e-05	0.000519047
Ptpn12	112.379	1.95957	0.460332	4.25686	2.07321e-05	0.000519724
Lyar	393.772	1.63369	0.384102	4.25328	2.10664e-05	0.000525938
Sucla2	568.603	1.2598	0.296206	4.25314	2.10792e-05	0.000525938
Arpc3	2582.03	-1.5038	0.353838	-4.24997	2.138e-05	0.000532191
Cdc23	627.867	1.46189	0.344035	4.24927	2.14473e-05	0.000532615
Tmcc1	967.696	1.68579	0.396863	4.24779	2.15886e-05	0.000534874
BC025920	27.3349	3.80119	0.896106	4.2419	2.2164e-05	0.000544272
Nt5e	536.366	3.35009	0.78978	4.2418	2.21733e-05	0.000544272
Slc25a37	430.001	-1.46866	0.346197	-4.24227	2.21274e-05	0.000544272
Tmem5	235.821	1.19779	0.282365	4.24201	2.21528e-05	0.000544272
Hsf2	42.3791	2.37639	0.560411	4.24043	2.23089e-05	0.000546336
Fkbp3	437.137	1.67035	0.394195	4.23736	2.26168e-05	0.000552599
Pgls	1434.57	-1.91367	0.451711	-4.2365	2.27035e-05	0.000553444
Atp5e	1017.66	-1.72378	0.407312	-4.23209	2.31525e-05	0.000563095
Ccdc88b	688.36	-1.68327	0.398113	-4.22812	2.35656e-05	0.000571829
Ndufs6	607.316	-1.32549	0.313678	-4.22564	2.38264e-05	0.000576838
Naa50	545.67	1.47438	0.349757	4.21543	2.49305e-05	0.000602194
Mrpl50	208.039	1.47349	0.349676	4.21388	2.51017e-05	0.00060495
Mgmt	534.699	-2.14228	0.508544	-4.21258	2.52467e-05	0.000605692
Psmb4	1315.77	-1.47902	0.351082	-4.21276	2.52274e-05	0.000605692
4930467E23Rik	9.16989	6.60016	1.56701	4.21194	2.53184e-05	0.000606042
Fbrs	397.962	-1.27209	0.302093	-4.21094	2.54312e-05	0.000607371
Irf2bp1	205.01	-1.50949	0.358564	-4.20982	2.55578e-05	0.000609022
Lamtor4	195.507	-1.56218	0.371425	-4.20591	2.60029e-05	0.000618239
Kmt2d	3017.88	-1.49536	0.356074	-4.19957	2.67417e-05	0.000634382
Myo1g	2689.9	-1.23456	0.294316	-4.19468	2.73259e-05	0.000645662
Tmem219	250.757	-1.45004	0.345695	-4.19457	2.73389e-05	0.000645662
Abcc5	397.866	1.6569	0.395084	4.19378	2.74339e-05	0.000646465
Pabpn1	127.683	-2.05038	0.489054	-4.19256	2.75828e-05	0.000648533
Cyhr1	361.986	-1.1439	0.27298	-4.19043	2.78432e-05	0.000653206
Dld	564.081	1.54723	0.369661	4.18555	2.84479e-05	0.00066592
Tmx1	520.89	1.57175	0.37561	4.18453	2.85754e-05	0.00066743
Mbip	202.509	1.57906	0.377997	4.17744	2.94813e-05	0.000687076
Toporsos	50.0506	-1.77258	0.424762	-4.17312	3.00462e-05	0.000698705
Ppp6r1	849.977	-1.15147	0.276046	-4.1713	3.02865e-05	0.000702752
Ppm1m	753.443	-1.50033	0.359838	-4.16945	3.05334e-05	0.000706935
Aff1	1307.41	-1.4067	0.338046	-4.16126	3.1649e-05	0.000731168
Mef2d	1544.96	-1.237	0.297337	-4.16027	3.17877e-05	0.000732775
Cox6a1	1761.18	-1.73561	0.417488	-4.15727	3.22071e-05	0.000736341
Golga7	654.48	1.4441	0.347301	4.15807	3.20942e-05	0.000736341
Lmna	2044.52	-2.14892	0.516811	-4.15804	3.20983e-05	0.000736341
Pou2f1	611.008	-1.60835	0.386885	-4.15718	3.22201e-05	0.000736341
Arg1	44.6024	2.53044	0.608966	4.1553	3.24858e-05	0.000739227
Lpcat1	511.056	-1.3838	0.332996	-4.1556	3.24439e-05	0.000739227
Eml3	677.597	-1.1613	0.279933	-4.14848	3.34684e-05	0.000758332
Gem	973.941	-1.94132	0.467912	-4.14889	3.34093e-05	0.000758332
Fam60a	316.281	1.31656	0.317488	4.14681	3.37146e-05	0.000762281
Rnf215	190.049	-1.32624	0.320052	-4.14384	3.4154e-05	0.000770571
Rpl7	8891.44	-1.83066	0.441922	-4.14249	3.43551e-05	0.000773465
Fbxl6	631.002	-1.72444	0.416595	-4.13937	3.48256e-05	0.000782395
A630001G21Rik	821.704	-1.3055	0.315493	-4.13795	3.50418e-05	0.000785587
Gmps	871.228	1.48606	0.359425	4.13455	3.55651e-05	0.000793503
Guca1b	69.0396	2.48338	0.600693	4.1342	3.56194e-05	0.000793503
Suz12	289.137	1.67518	0.405158	4.13462	3.55538e-05	0.000793503
Slamf6	1059.52	-1.4535	0.351765	-4.13203	3.59572e-05	0.00079828
Ssbp4	321.897	-1.3738	0.33249	-4.13186	3.59843e-05	0.00079828
Hpn	58.3432	3.30684	0.800504	4.13095	3.61271e-05	0.000799774
Cox14	1083.46	-1.15518	0.279907	-4.12702	3.67492e-05	0.000808481
Nbeal2	502.539	-1.56103	0.378226	-4.12724	3.67148e-05	0.000808481
Smim3	56.7488	2.72785	0.660836	4.12787	3.66135e-05	0.000808481
S100a13	402.293	-1.68555	0.408997	-4.12119	3.76922e-05	0.000827512
Ccdc43	211.39	1.39162	0.337728	4.12054	3.77987e-05	0.000828136
Cd33	57.2446	3.16247	0.768356	4.11589	3.85684e-05	0.000842019
Pno1	420.923	1.59832	0.388342	4.11576	3.85912e-05	0.000842019
Rab24	928.113	-1.23141	0.299245	-4.11506	3.87078e-05	0.00084283
Tomm7	578.799	-1.41486	0.344036	-4.11253	3.91353e-05	0.00085039
Ccdc127	278.601	1.63784	0.39843	4.11074	3.94391e-05	0.00085524
Txnrd3	107.043	2.43541	0.592556	4.11001	3.95633e-05	0.000856183
Pigt	601.787	-1.73233	0.421868	-4.10633	4.01993e-05	0.000868174
Ncf4	3857.54	-1.32483	0.322695	-4.10551	4.03426e-05	0.000869498
Flt3l	164.314	-1.91207	0.465982	-4.1033	4.07292e-05	0.000874621
Rpl38	1076.44	-1.73009	0.421643	-4.10321	4.07453e-05	0.000874621
Mios	333.356	1.25361	0.305745	4.1002	4.12796e-05	0.0008843
Itgae	151.204	2.75512	0.673137	4.09295	4.25918e-05	0.000910572
Arf3	1333.36	-1.19993	0.293426	-4.08939	4.32504e-05	0.000922792
Mmachc	111.857	1.5676	0.38374	4.08506	4.40649e-05	0.000938282
Slc2a1	599.489	-1.31812	0.322719	-4.08441	4.41898e-05	0.000939056
Cd37	7778.83	-1.86648	0.457422	-4.08043	4.49533e-05	0.000952261
Rph3al	35.3467	2.81561	0.690061	4.08023	4.49908e-05	0.000952261
Sec23a	236.618	1.65672	0.406637	4.07419	4.61746e-05	0.00097537
Farp2	58.174	2.4204	0.594404	4.07199	4.6614e-05	0.000980655
Gclm	118.215	1.75268	0.430471	4.07155	4.67023e-05	0.000980655
Il4i1	15.8766	5.49745	1.3502	4.07158	4.6696e-05	0.000980655
B3glct	89.9344	1.48562	0.364937	4.07089	4.68347e-05	0.000981493
Klf4	510.454	-2.42226	0.595608	-4.06686	4.76502e-05	0.000996612
Hnrnpr	969.643	1.06363	0.261665	4.06484	4.80654e-05	0.00100332
3110043O21Rik	268.307	1.62761	0.400581	4.06312	4.8422e-05	0.00100878
Dyrk2	115.425	1.75444	0.43207	4.06055	4.89564e-05	0.00101791
Dpp7	368.372	-1.78829	0.440588	-4.05888	4.93087e-05	0.00102323
Mtmr7	21.7047	2.86593	0.706184	4.05834	4.94232e-05	0.0010236
Rpap2	176.442	1.40902	0.347254	4.0576	4.95791e-05	0.00102483
Arl14ep	282.936	2.01415	0.496599	4.0559	4.99417e-05	0.00103031
Gas5	2183.88	-1.63442	0.403211	-4.05352	5.04524e-05	0.00103728
Pafah2	98.8053	1.54539	0.381256	4.05342	5.04748e-05	0.00103728
Polr1d	991.789	-1.39775	0.344922	-4.05236	5.07034e-05	0.00103996
Grk6	1558.39	-1.69533	0.418827	-4.0478	5.17002e-05	0.00105836
Reep6	179.706	3.18859	0.788146	4.04568	5.21706e-05	0.00106593
H2-Q6	7666.12	-1.61015	0.398549	-4.04003	5.34448e-05	0.00108986
Dnajb6	728.97	1.20954	0.299444	4.03927	5.36179e-05	0.00109129
Bmpr1a	139.248	1.63744	0.405556	4.03753	5.40178e-05	0.00109733
Qrsl1	394.715	-1.20929	0.300025	-4.03063	5.56275e-05	0.00112787
Ddias	87.7572	2.38918	0.592861	4.02992	5.57969e-05	0.00112858
Phactr2	67.5944	1.56771	0.38905	4.02958	5.58755e-05	0.00112858
Mettl23	654.559	-1.42996	0.354911	-4.02906	5.60002e-05	0.00112895
Sfmbt1	154.715	1.36649	0.339373	4.0265	5.66132e-05	0.00113914
Pdzd9	13.2653	3.91095	0.971851	4.02423	5.71614e-05	0.00114799
Ahnak	4957.19	-1.84109	0.457642	-4.023	5.7461e-05	0.00115183
Cd24a	3618.32	-1.8427	0.458701	-4.01722	5.88886e-05	0.00117822
3110062M04Rik	54.0271	-1.77409	0.441771	-4.01586	5.92298e-05	0.00118281
Maz	290.747	-1.51176	0.376831	-4.01177	6.02661e-05	0.00120124
Igf1r	269.749	2.18016	0.543585	4.01071	6.05364e-05	0.00120211
Napsa	5874.17	-1.35334	0.337419	-4.01085	6.05004e-05	0.00120211
Ndufa11	1168.7	-1.31111	0.327112	-4.00813	6.12009e-05	0.00121304
1700071M16Rik	17.8737	3.48143	0.86986	4.00229	6.27332e-05	0.00123647
Itgb7	7760.63	-2.04721	0.511453	-4.00272	6.26171e-05	0.00123647
L1cam	147.545	-1.98337	0.495505	-4.00272	6.26197e-05	0.00123647
Brca2	226.798	1.38143	0.345587	3.99735	6.40569e-05	0.0012597
Frg1	625.149	1.5062	0.376832	3.997	6.4149e-05	0.0012597
Tmem205	32.7068	1.95405	0.489318	3.99341	6.51293e-05	0.00127658
Usp54	115.131	2.2032	0.55204	3.99101	6.57928e-05	0.00128721
Anapc4	497.277	1.22362	0.306893	3.98712	6.68792e-05	0.00130605
Ralgds	275.675	-2.13025	0.534483	-3.98564	6.72997e-05	0.00131185
Lrg1	326.39	5.89173	1.47872	3.98434	6.76692e-05	0.00131663
Fdx1l	13.3355	4.65191	1.16792	3.98307	6.80303e-05	0.00131944
Zfp771	239.821	-1.52182	0.382082	-3.98296	6.80624e-05	0.00131944
Plppr3	135.055	-2.56144	0.643595	-3.97989	6.89472e-05	0.00133415
Nr4a3	103.902	3.04187	0.765006	3.97627	7.0005e-05	0.00135215
Pde8b	59.9441	2.11447	0.5319	3.97532	7.02846e-05	0.00135402
Ugt1a5	8.10379	6.43469	1.61876	3.97507	7.03571e-05	0.00135402
Cd274	1057.65	-1.33243	0.335377	-3.97293	7.09943e-05	0.00135644
Col11a2	44.003	2.15067	0.541275	3.97334	7.08716e-05	0.00135644
Ctdsp1	257.623	-1.2273	0.308837	-3.97393	7.06952e-05	0.00135644
Ly75	156.983	1.57693	0.396856	3.97356	7.08058e-05	0.00135644
Bcl2l1	149.764	1.7799	0.448301	3.97033	7.17737e-05	0.00136863
Gm15987	687.795	-1.71634	0.432335	-3.96994	7.18904e-05	0.00136863
1110038B12Rik	167.119	-1.84564	0.465665	-3.96346	7.38725e-05	0.00140384
Acp2	138.299	1.71023	0.431756	3.9611	7.46064e-05	0.00141525
Wdr81	591.338	-1.61522	0.407971	-3.95916	7.52144e-05	0.00142424
Ccdc73	26.98	3.0029	0.758826	3.9573	7.58029e-05	0.00143282
Rdx	752.139	1.78848	0.452089	3.95605	7.62007e-05	0.00143778
Kif2a	117.506	1.71741	0.434191	3.95542	7.64014e-05	0.00143901
4930455G09Rik	24.7996	2.70503	0.684069	3.95431	7.67542e-05	0.00144309
Fos	10759.6	-3.05374	0.77317	-3.94963	7.82708e-05	0.001469
Tmod1	18.6087	3.19854	0.809973	3.94895	7.84942e-05	0.00147059
Cyb5r4	827.834	0.961087	0.243407	3.94848	7.86489e-05	0.00147089
Gnb2	961.712	-1.15523	0.292837	-3.94496	7.98146e-05	0.00149006
Chka	967.249	-2.22751	0.564953	-3.94283	8.05259e-05	0.0015007
Dnttip2	1195.99	1.7133	0.435142	3.93733	8.23924e-05	0.0015301
Rgs19	1376.92	-1.13363	0.287894	-3.93767	8.22766e-05	0.0015301
Saa3	340.942	6.49133	1.64948	3.93539	8.30625e-05	0.00153985
Arf5	398.752	-1.23274	0.313585	-3.93113	8.45485e-05	0.00156466
Anln	95.9305	2.29308	0.583499	3.92989	8.49858e-05	0.00157002
Ncs1	111.323	2.63036	0.66968	3.92779	8.57294e-05	0.001581
Gng2	294.651	-1.12835	0.287378	-3.92636	8.62403e-05	0.00158766
Ergic2	562.675	1.18644	0.302528	3.92176	8.79063e-05	0.00161553
Ado	256.314	2.19358	0.559488	3.92069	8.8297e-05	0.0016199
Prelid1	2128.26	-1.92522	0.491637	-3.91595	9.00493e-05	0.00164919
Snx6	781.304	1.29617	0.331259	3.91284	9.1216e-05	0.00166768
Esrra	100.665	-1.33224	0.340711	-3.91018	9.22289e-05	0.0016833
Ppp1r12c	514.884	-1.35813	0.347401	-3.9094	9.25264e-05	0.00168582
Acer3	129.162	1.55333	0.397417	3.90856	9.28463e-05	0.00168875
Fam196b	129.737	-2.03477	0.520834	-3.90676	9.35423e-05	0.0016985
Glmn	72.208	1.88949	0.483967	3.90418	9.45441e-05	0.00171083
Spaca9	88.8913	-1.89399	0.485082	-3.90447	9.44338e-05	0.00171083
Ckap5	519.671	1.41964	0.36395	3.90064	9.59376e-05	0.0017272
Myo7a	662.399	-1.84719	0.473518	-3.90098	9.58025e-05	0.0017272
Nmd3	826.556	1.32886	0.340613	3.90137	9.565e-05	0.0017272
Colgalt1	1029.84	-1.41603	0.363291	-3.89777	9.70829e-05	0.00174271
Tcea1	572.718	1.56976	0.402743	3.89766	9.71276e-05	0.00174271
Midn	47.8687	-2.14092	0.549661	-3.89498	9.82088e-05	0.00175913
Galnt10	176.553	-1.47024	0.377563	-3.89402	9.85974e-05	0.00176311
Abhd2	348.159	-1.40876	0.361839	-3.89334	9.88714e-05	0.00176504
Tmem208	704.008	-1.1963	0.307356	-3.89221	9.93333e-05	0.00176915
Trpm7	537.731	1.13453	0.291505	3.89197	9.94352e-05	0.00176915
Adm	1508.47	-2.64896	0.680877	-3.89051	0.000100033	0.0017768
Spg7	536.281	-1.15515	0.297151	-3.88741	0.000101319	0.00179664
Cpt2	193.791	1.39107	0.35796	3.8861	0.000101866	0.00180332
Zfp948	699.139	5.28807	1.36106	3.88527	0.000102216	0.00180651
Dhps	462.192	-1.13206	0.291424	-3.88456	0.000102513	0.00180874
Ltf	1013	3.05781	0.787413	3.88336	0.000103021	0.00181468
Atox1	545.576	-1.47108	0.378968	-3.8818	0.000103687	0.00182036
Styxl1	31.1601	3.83096	0.986818	3.88213	0.000103545	0.00182036
Gm25380	6.4141	6.08629	1.56822	3.88103	0.000104017	0.00182314
Aldh2	3857.17	-1.72173	0.443904	-3.87862	0.000105051	0.00183217
H2-Aa	25269.8	-1.68135	0.433473	-3.87879	0.000104977	0.00183217
Itpr3	1157.15	-1.9198	0.494896	-3.8792	0.000104802	0.00183217
2410015M20Rik	732.476	-1.06022	0.273512	-3.87631	0.000106053	0.00184515
Imp3	320.256	-1.67433	0.431962	-3.8761	0.000106143	0.00184515
Cwf19l2	256.418	1.55191	0.40069	3.87309	0.000107463	0.00185895
Dhrs3	78.1418	2.44218	0.630536	3.87319	0.000107422	0.00185895
Hif1a	578.382	2.02435	0.522573	3.87381	0.000107148	0.00185895
Crip2	241.611	-2.12727	0.549325	-3.87252	0.000107716	0.00186019
E330020D12Rik	3406.94	-2.49212	0.643604	-3.87214	0.000107885	0.00186019
Eif3h	2378.23	-1.45342	0.375689	-3.86868	0.000109426	0.00188369
Snord83b	23.7226	-2.63576	0.682153	-3.86388	0.000111601	0.00191802
Dalrd3	361.646	-1.31939	0.341699	-3.86125	0.000112809	0.00193564
Ech1	1573	-1.49249	0.387216	-3.85443	0.000116002	0.00197129
Egln1	129.195	1.7351	0.450141	3.85458	0.000115931	0.00197129
Mrpl23	935.818	-1.20327	0.312149	-3.85478	0.000115833	0.00197129
Pnrc1	493.396	-2.0694	0.536856	-3.85467	0.000115886	0.00197129
Rassf6	197.278	-2.39302	0.620813	-3.85465	0.000115897	0.00197129
Rnf157	229.298	2.30029	0.596624	3.85551	0.000115488	0.00197129
Cdk16	395.384	-1.43817	0.373311	-3.85247	0.000116932	0.00197735
Hnrnph2	828.268	1.05981	0.275068	3.85291	0.000116721	0.00197735
Psmd12	1119.92	1.45297	0.377159	3.85241	0.00011696	0.00197735
Scfd1	646.191	1.27217	0.330252	3.85211	0.000117105	0.00197735
Dnaaf1	6.05451	5.99909	1.55775	3.85112	0.00011758	0.00198223
Fbxo36	82.7542	1.86971	0.485664	3.84981	0.000118212	0.00198971
Rmnd5b	1134.29	-1.16955	0.303862	-3.84894	0.000118631	0.0019936
Atp11c	94.7318	1.43494	0.373041	3.84659	0.000119771	0.00200958
Csrnp1	826.768	-1.54827	0.402573	-3.84594	0.000120093	0.00201179
Xrn1	383.529	1.24898	0.324826	3.84507	0.000120516	0.0020157
Tagln2	3542.37	-2.28847	0.595334	-3.84401	0.000121042	0.0020213
Spryd4	272.021	1.36604	0.355521	3.84237	0.000121853	0.00203151
U2surp	952.915	1.38978	0.361734	3.842	0.000122036	0.00203151
Braf	456.175	1.83419	0.477569	3.84067	0.000122697	0.00203612
Rabac1	1891.25	-1.67776	0.436834	-3.84072	0.000122672	0.00203612
9530027J09Rik	21.2742	2.47262	0.644025	3.83932	0.000123376	0.00203624
B2m	7424.88	-1.6729	0.435751	-3.83913	0.000123473	0.00203624
Bscl2	1013.28	-1.17011	0.304748	-3.83959	0.000123239	0.00203624
Rbbp7	2661.36	1.47406	0.383937	3.83934	0.000123366	0.00203624
Itga6	92.6429	1.69067	0.440434	3.83865	0.000123714	0.00203705
Smox	72.4365	1.8574	0.484672	3.83228	0.00012696	0.00208726
Usp33	417.019	1.26626	0.330566	3.83058	0.000127843	0.00209853
Gm13707	18.2574	3.18529	0.831634	3.83015	0.000128063	0.00209889
Mapk14	1071.11	-1.46557	0.382945	-3.82711	0.000129658	0.00212175
Gm5547	181.474	-1.46304	0.382383	-3.82611	0.000130187	0.00212712
Rpl22	923.213	-1.55594	0.406769	-3.82513	0.000130703	0.00213227
Grcc10	106.679	-1.66802	0.436162	-3.82432	0.000131135	0.00213603
Cdv3	2603.42	1.94469	0.509484	3.81698	0.000135095	0.00219077
Masp2	16.4397	4.56083	1.19501	3.81657	0.000135322	0.00219077
Ncbp3	545.977	1.11117	0.291069	3.81753	0.000134794	0.00219077
Tmem202	28.3382	2.66495	0.698215	3.8168	0.000135196	0.00219077
Chd3	255.593	2.42459	0.635488	3.81532	0.000136007	0.0021985
Tns1	260.713	1.76178	0.462276	3.8111	0.000138352	0.002233
Rnft1	250.681	1.82086	0.478143	3.80818	0.000139993	0.00225606
Camta1	129.1	1.76408	0.46347	3.80625	0.000141088	0.00227025
Gm9385	81.9048	-2.13928	0.562127	-3.80568	0.000141414	0.00227204
Syt6	6.51947	6.11216	1.60629	3.80513	0.000141729	0.00227367
Atf4	3951.32	-1.96373	0.516164	-3.80447	0.000142111	0.00227601
Eif2s1	1192.93	1.4454	0.379993	3.80375	0.000142519	0.00227601
Vbp1	453.676	1.11064	0.291972	3.80394	0.000142411	0.00227601
Fcho1	1538.57	-1.39034	0.366009	-3.79864	0.000145495	0.00231655
Lynx1	351.131	-2.2277	0.586431	-3.79873	0.000145437	0.00231655
March3	47.7582	2.39252	0.63113	3.79085	0.000150133	0.00238683
Cd180	391.962	-1.66225	0.438558	-3.79026	0.000150488	0.00238889
Fkbp5	276.136	1.62048	0.42783	3.78767	0.000152068	0.00241036
Mrpl57	903.666	-1.50166	0.396548	-3.78683	0.000152581	0.00241488
Vps35	958.279	1.35654	0.358394	3.78507	0.000153667	0.00242844
A530064D06Rik	44.8518	2.64241	0.698443	3.78329	0.000154766	0.00243492
Gadd45b	522.427	-1.90167	0.502556	-3.784	0.000154327	0.00243492
Mxi1	106.108	1.9599	0.518	3.7836	0.000154576	0.00243492
Cldnd1	551.662	1.38499	0.366445	3.77952	0.000157129	0.00246478
Nedd1	291.883	1.18482	0.31346	3.77979	0.000156959	0.00246478
Gmeb1	335.454	1.33292	0.352745	3.7787	0.000157648	0.00246927
Lpcat2	111.723	2.90655	0.769308	3.77814	0.000158003	0.00247118
Zfp27	159.114	1.82882	0.484188	3.77708	0.000158678	0.00247809
Gpbp1	934.08	1.36745	0.36208	3.77665	0.00015895	0.00247869
Api5	1311.87	1.41932	0.37605	3.77428	0.000160469	0.0024987
Tgfbr1	274.907	2.3644	0.626675	3.77293	0.000161341	0.00250859
Mpp7	84.5613	1.72155	0.456424	3.77182	0.000162064	0.00251614
Retnlg	54.8661	3.57628	0.94852	3.77038	0.000162998	0.00252325
Ssr4	1712.34	-1.33072	0.35291	-3.7707	0.000162788	0.00252325
Csnk2a1	1162	1.75635	0.466023	3.76882	0.000164022	0.00253013
Dgkg	134.383	2.35165	0.624045	3.7684	0.0001643	0.00253013
Gm10069	31.2667	2.81527	0.747062	3.76846	0.000164259	0.00253013
Lyn	2798.53	-1.05065	0.278817	-3.76825	0.000164396	0.00253013
Gpsm2	125.311	2.35883	0.626678	3.76403	0.0001672	0.00256229
Kcp	70.4418	2.17351	0.577468	3.76386	0.000167309	0.00256229
Ptp4a3	2058.22	-1.55808	0.413981	-3.76365	0.000167452	0.00256229
Sbf1	1730.17	-1.03961	0.27616	-3.76452	0.000166869	0.00256229
Ccnh	279.641	1.4216	0.377872	3.76212	0.00016848	0.0025743
Prss57	29.8502	3.07048	0.816301	3.76145	0.000168928	0.00257743
Camp	601.236	3.13862	0.834677	3.76028	0.000169722	0.00258583
Rpl35	3228.13	-1.37461	0.36573	-3.75855	0.000170898	0.00260001
Cwc22	298.726	1.00224	0.266761	3.75708	0.000171908	0.00261162
Cd48	922.145	-1.35134	0.360023	-3.75349	0.000174391	0.00264555
Actr6	116.092	1.63628	0.436089	3.75218	0.000175305	0.00265562
Uevld	111.578	1.54866	0.41282	3.75143	0.000175832	0.00265981
Lcorl	89.4141	1.36821	0.365008	3.74843	0.000177944	0.00268792
Ppp1r15a	5445.69	-2.03249	0.542343	-3.74762	0.000178523	0.00269283
Snrnp27	284.234	1.63632	0.436884	3.74543	0.000180085	0.00271253
Eef1b2	3161.25	-1.47892	0.395079	-3.74336	0.000181575	0.00272723
Tmod4	39.4859	2.95157	0.788431	3.7436	0.0001814	0.00272723
Hint2	363.077	-1.31075	0.350277	-3.74203	0.000182542	0.00273015
Scrib	360.265	-1.06771	0.285291	-3.74253	0.000182179	0.00273015
Snrpg	791.458	-1.61884	0.432589	-3.7422	0.000182413	0.00273015
Esr1	150.989	1.79664	0.480227	3.74123	0.00018312	0.00273494
Zwilch	113.055	2.39184	0.639663	3.73921	0.000184598	0.00275313
Mib1	146.44	1.39967	0.374494	3.73751	0.000185855	0.00276799
Foxred2	239.738	1.68305	0.450356	3.73715	0.000186121	0.00276806
Trim17	41.6429	4.09481	1.09595	3.73632	0.000186735	0.00277331
Ifi27	1155.78	-1.7611	0.471571	-3.73454	0.000188059	0.00278752
Pde4c	28.0339	2.17993	0.583756	3.73433	0.000188218	0.00278752
Dzip3	83.601	1.74339	0.467196	3.7316	0.000190265	0.00281391
Tfdp2	126.577	1.37011	0.367653	3.72665	0.000194043	0.00286578
Fam136a	489.348	1.26792	0.340388	3.72493	0.000195371	0.00288139
Rfng	188.398	-1.32662	0.356183	-3.72454	0.000195674	0.00288184
Brk1	1004.24	-1.31536	0.353425	-3.72174	0.000197857	0.00290337
Mbtd1	409.895	1.697	0.456029	3.72126	0.000198231	0.00290337
Rplp0	20252.9	-1.58193	0.425012	-3.72208	0.000197586	0.00290337
Tarbp2	625.416	-1.21153	0.325563	-3.72135	0.000198164	0.00290337
Stag1	385.123	1.32359	0.355726	3.72082	0.000198578	0.00290444
Cdc34	287.222	-1.42173	0.382267	-3.71921	0.000199847	0.00291898
Gngt2	414.099	-1.34941	0.362918	-3.71823	0.000200625	0.00292322
Jun	7234.93	-2.61404	0.703048	-3.71815	0.000200688	0.00292322
Usp8	776.295	1.19272	0.320917	3.7166	0.00020192	0.00293712
Scoc	50.9464	1.60571	0.432081	3.71623	0.000202218	0.00293742
Steap3	52.3557	1.96191	0.528138	3.71477	0.000203388	0.00294635
Zfp524	60.2308	-1.8043	0.485687	-3.71493	0.000203257	0.00294635
1500015A07Rik	38.4921	-1.77344	0.47759	-3.71332	0.000204556	0.00294691
Lat	127.885	3.4545	0.930067	3.71425	0.000203808	0.00294691
Ppp1r14b	283.93	-1.39069	0.37451	-3.71336	0.000204527	0.00294691
Vav2	554.713	-1.20752	0.325215	-3.713	0.000204816	0.00294691
Vdac3	1267.58	1.11377	0.29996	3.71306	0.000204768	0.00294691
Atxn2l	1096.99	-1.3693	0.368875	-3.71209	0.000205552	0.00295348
Rabl3	119.859	1.49499	0.40278	3.71169	0.000205878	0.00295417
Lars	1291.81	1.32038	0.356095	3.70793	0.00020896	0.00299434
Il1r2	232.153	5.13421	1.38499	3.70703	0.000209702	0.00300092
Syk	7844.8	-1.64392	0.443515	-3.70658	0.000210078	0.00300225
Calhm2	359.765	-2.01586	0.544843	-3.69989	0.000215696	0.00307839
Dnajc12	37.2949	2.02053	0.546711	3.69579	0.000219204	0.00312005
Mri1	601.081	-1.68815	0.456739	-3.6961	0.000218939	0.00312005
Psat1	515.96	2.2397	0.606119	3.69515	0.000219757	0.00312372
Prr5	1477.82	-2.16651	0.586381	-3.69472	0.000220133	0.00312488
Parp10	595.187	-1.43811	0.38933	-3.6938	0.000220924	0.00313193
Eif4ebp2	585.944	-1.10539	0.299375	-3.69231	0.000222225	0.00314616
Clpx	509.559	1.21459	0.329038	3.69133	0.000223083	0.00315409
G2e3	84.746	1.80143	0.488147	3.69035	0.000223948	0.00316038
Mis18bp1	91.1429	2.33513	0.632801	3.69015	0.000224124	0.00316038
Spty2d1	828.932	-1.64775	0.446855	-3.68745	0.000226516	0.00318987
Plp2	2235.99	-1.27463	0.346097	-3.68288	0.000230618	0.00324117
Zfp119b	81.7947	1.55814	0.423095	3.68271	0.00023077	0.00324117
Aco1	420.231	1.20034	0.326128	3.68059	0.000232694	0.00326387
Map2k2	1269.84	-1.25134	0.340472	-3.6753	0.000237568	0.00332783
Cacybp	913.981	1.33281	0.362774	3.67394	0.000238843	0.00334128
Tmem163	307.433	-2.40904	0.655804	-3.67341	0.000239332	0.00334372
Fdxr	160.583	-1.50885	0.411262	-3.66884	0.000243657	0.00339965
1700066M21Rik	38.1102	1.87873	0.512552	3.66544	0.000246915	0.00344058
Itm2a	24.6415	2.36986	0.646606	3.66508	0.00024726	0.00344087
Ssb	794.722	1.29193	0.352622	3.66378	0.000248522	0.0034539
Shq1	148.209	1.37651	0.37578	3.66308	0.000249202	0.00345882
Mlxip	707.912	-0.958486	0.261689	-3.66269	0.000249579	0.00345952
Cd14	190.534	2.27565	0.621525	3.6614	0.000250839	0.00346809
Cul3	410.658	1.22642	0.334992	3.66106	0.000251178	0.00346809
Ly6e	25864.4	-1.25999	0.344135	-3.66134	0.000250904	0.00346809
Camk1	94.4669	1.92606	0.526147	3.66068	0.000251546	0.00346865
Prg4	39.1659	3.23299	0.883711	3.65842	0.000253772	0.00349027
Txnl4b	259.908	1.9276	0.52686	3.65865	0.000253543	0.00349027
Atrip	73.6436	2.28445	0.624869	3.65588	0.000256303	0.00352051
Rft1	231.277	1.19269	0.326387	3.65422	0.000257962	0.00353415
Tnfrsf8	307.22	-2.4305	0.665091	-3.65438	0.000257803	0.00353415
Pmel	82.1222	1.54673	0.423343	3.65362	0.000258574	0.00353796
Apeh	633.346	-0.995804	0.272938	-3.64846	0.000263813	0.00360499
Ttc39b	443.31	1.667	0.457016	3.64757	0.000264728	0.00361284
Rgs14	858.188	-1.50033	0.41178	-3.64352	0.000268936	0.00366555
Zscan30	15.2715	3.81443	1.04702	3.64314	0.00026933	0.00366621
Plekhm3	787.444	-1.49678	0.410913	-3.64258	0.000269916	0.00366948
Ppp1cb	593.246	1.35941	0.373319	3.6414	0.000271158	0.00368163
Oxa1l	448.667	-1.4891	0.408973	-3.64106	0.00027152	0.00368184
Ccdc66	150.015	1.24577	0.342535	3.63691	0.000275928	0.00373684
Tmc3	414.926	-2.24802	0.618288	-3.63587	0.00027704	0.00374711
Cacna1s	19.2741	5.17314	1.42304	3.63526	0.000277696	0.00375119
Smpd5	47.3096	2.33892	0.643516	3.6346	0.000278412	0.00375608
Ilf3	1857.07	1.30092	0.358301	3.63081	0.000282532	0.00380682
Actb	12166	-1.51962	0.418717	-3.62923	0.000284263	0.00382528
Fbxw13	36.7237	2.82728	0.7792	3.62843	0.000285147	0.00383232
Rfxap	156.71	-1.45357	0.400801	-3.62667	0.0002871	0.00385369
Abcf2	1001.35	1.49001	0.410934	3.6259	0.000287958	0.0038557
Gm26849	6.58998	6.12267	1.6886	3.62588	0.000287977	0.0038557
Nudt14	173.619	-1.38809	0.382957	-3.62467	0.000289331	0.00386893
Sarnp	612.471	1.29987	0.358691	3.62393	0.00029016	0.00387513
Tuba1c	2898.7	-1.39791	0.38638	-3.61798	0.000296916	0.00396038
Zfp451	437.084	1.14626	0.31688	3.61735	0.000297638	0.00396502
Mien1	371.144	-1.07932	0.298471	-3.61616	0.000299005	0.00397823
Tbck	392.976	1.90963	0.528237	3.6151	0.000300236	0.0039896
Spib	4738.32	-1.4062	0.389074	-3.61423	0.000301242	0.00399796
Atp11b	687.794	1.12219	0.310534	3.61375	0.000301796	0.00400007
Kxd1	743.98	-0.963975	0.266775	-3.61344	0.000302156	0.00400007
Spop	1485.96	0.868739	0.2405	3.61221	0.000303595	0.00400911
Tmem30a	675.673	1.27667	0.353409	3.61246	0.000303307	0.00400911
1110004F10Rik	954.714	1.28689	0.356372	3.61108	0.000304923	0.00401665
Mapk8ip3	1085.98	-1.57685	0.436643	-3.6113	0.000304661	0.00401665
Naa35	582.514	1.13319	0.314172	3.6069	0.000309874	0.0040768
Ccp110	105.406	1.64814	0.457113	3.60554	0.000311501	0.00408806
Hyal2	131.519	1.25529	0.348144	3.60567	0.000311348	0.00408806
Bcl2l15	22.9053	2.40429	0.66697	3.60479	0.000312403	0.00409483
Mettl16	527.188	1.15584	0.320917	3.60167	0.000316176	0.00413917
Lipc	429.73	-2.72523	0.757227	-3.59896	0.000319489	0.00417739
Dpysl2	435.292	1.81727	0.50553	3.59478	0.000324662	0.00423458
Ubxn2a	264.831	1.50681	0.419162	3.59481	0.000324631	0.00423458
Kif15	190.594	1.96805	0.547566	3.59417	0.000325423	0.00423929
Lpcat4	658.552	-2.08635	0.581008	-3.59091	0.00032952	0.0042874
Hist1h1e	49.3013	-1.90881	0.531779	-3.58948	0.000331335	0.00430572
Grsf1	140.749	1.39124	0.388104	3.58472	0.000337439	0.00437739
Lrrc39	24.3416	2.52874	0.705456	3.58454	0.000337675	0.00437739
Gltscr1	403.889	-1.58509	0.442389	-3.58303	0.000339636	0.00439744
Bcl2l11	467.429	1.92613	0.537686	3.58225	0.000340652	0.00440521
Mast3	355.417	-1.38947	0.38797	-3.58138	0.000341789	0.00441454
Pnpla2	536.944	-1.37161	0.383032	-3.58092	0.000342386	0.00441686
Mttp	88.1679	2.08107	0.581399	3.57941	0.000344365	0.00443699
Nt5c	944.755	-0.975346	0.272535	-3.57879	0.000345187	0.00444219
Man2a2	2236.82	-1.79618	0.502196	-3.57666	0.000348015	0.00447315
Arhgef2	1442.31	-1.11959	0.31327	-3.57387	0.000351743	0.00451013
Zswim4	272.932	-1.13995	0.318947	-3.57411	0.000351422	0.00451013
Dek	931.731	1.62695	0.45541	3.57249	0.000353597	0.00451209
Fbxo11	457.078	1.77769	0.497569	3.57275	0.000353251	0.00451209
Gapt	237.863	-1.70669	0.477686	-3.57282	0.000353154	0.00451209
Tcf3	2185.06	-1.14376	0.32013	-3.57281	0.000353175	0.00451209
Tax1bp1	2088.66	1.25313	0.350957	3.57061	0.000356146	0.00453915
Psmc1	1883.95	1.55631	0.43641	3.56618	0.000362226	0.0046111
9130023H24Rik	79.436	1.95896	0.549447	3.56533	0.000363405	0.00461502
Trnt1	688.822	1.44457	0.405165	3.56538	0.000363323	0.00461502
Pkd1	1020.94	-1.39453	0.391317	-3.56369	0.000365682	0.00463839
Rps15a-ps6	22.7826	-3.21974	0.90377	-3.56256	0.000367251	0.00464717
Smim20	981.937	-1.46042	0.409911	-3.56277	0.000366968	0.00464717
Higd2a	526.556	-1.18239	0.331979	-3.56164	0.000368549	0.00465803
Arrdc1	1533.77	-1.10821	0.311285	-3.56011	0.000370694	0.00467957
Mcee	123.191	-1.58266	0.44461	-3.55966	0.000371337	0.00468212
Star	107.227	1.88561	0.529838	3.55884	0.000372498	0.00469117
Trip10	88.6273	1.75212	0.492409	3.55826	0.000373325	0.00469601
Itpripl1	174.412	1.65102	0.464183	3.55684	0.000375341	0.00471578
Cpm	136.248	2.56031	0.719975	3.5561	0.000376395	0.00472343
Cox8a	2090.13	-1.50926	0.424509	-3.55531	0.000377538	0.00473216
Slc25a47	43.6668	2.81478	0.792286	3.55273	0.000381252	0.00476745
Zfp592	571.857	-1.19529	0.336431	-3.55287	0.000381059	0.00476745
Ube2q2	135.962	1.7831	0.502032	3.55177	0.000382647	0.00477926
Cetn3	599.31	1.29081	0.363587	3.55022	0.000384911	0.00480188
Dus4l	105.71	1.45608	0.410347	3.54841	0.000387566	0.00482365
Slc23a1	63.2671	1.68512	0.474855	3.54869	0.000387146	0.00482365
Epb41	468.108	1.5978	0.4505	3.54671	0.00039007	0.00484912
Mpp5	137.319	1.60061	0.451373	3.54609	0.000390992	0.0048549
Ceacam16	91.0006	-1.33196	0.375718	-3.54512	0.000392435	0.00485896
Emc10	778.715	-1.6656	0.469856	-3.54491	0.000392742	0.00485896
Prps2	751.535	-1.35955	0.383496	-3.54513	0.000392415	0.00485896
Rac2	18115	-1.48089	0.417819	-3.54433	0.00039361	0.00485896
Ybx1	2003.3	-1.35593	0.382545	-3.54448	0.000393384	0.00485896
Mdh1	4549.85	-1.03363	0.291778	-3.54251	0.000396339	0.00488695
Id2	395.853	1.44103	0.406968	3.54089	0.000398787	0.00491142
Mysm1	536.364	1.66051	0.469189	3.53912	0.000401468	0.00493871
Arhgap17	1174.38	-1.39513	0.394514	-3.53632	0.000405744	0.00497503
Rgs2	648.941	-1.64088	0.463967	-3.53663	0.00040526	0.00497503
Snx30	905.548	-1.15217	0.325814	-3.53626	0.000405828	0.00497503
Rtn4ip1	552.419	-1.47976	0.418603	-3.535	0.000407779	0.00499318
Siglecg	5625.61	-1.65859	0.469464	-3.53293	0.000410976	0.00502479
Zfp266	282	1.5284	0.432642	3.53272	0.000411308	0.00502479
Sqle	323.372	1.59234	0.450968	3.53095	0.000414075	0.00505276
Rpl6	4988.1	-1.19931	0.339703	-3.53046	0.000414831	0.00505617
Acadsb	169.457	1.23153	0.348964	3.52911	0.000416963	0.00507478
Rpl14	5982.27	-1.70213	0.482341	-3.52888	0.000417315	0.00507478
Ugt1a6a	11.1188	5.89705	1.67158	3.52783	0.000418984	0.00508924
Phf6	346.289	1.10445	0.313396	3.52414	0.000424858	0.00515469
Aes	231.6	-1.30842	0.371401	-3.52292	0.000426821	0.00517258
Mettl14	183.303	1.11808	0.317579	3.52064	0.000430507	0.0052113
Dars	1026.84	1.13545	0.322718	3.5184	0.000434151	0.00524942
Elf4	680.126	-1.01671	0.289112	-3.51666	0.000437015	0.00527802
Ier2	4402.23	-1.34052	0.381329	-3.51539	0.000439116	0.00529736
Dag1	264.924	-1.3569	0.386153	-3.51388	0.000441608	0.00532137
Syvn1	2090	-0.987116	0.280965	-3.51331	0.000442556	0.00532674
Acsl4	128.662	1.42652	0.406719	3.50737	0.000452553	0.00543473
Erp27	52.3375	2.53474	0.722682	3.50741	0.000452495	0.00543473
Mlh3	99.0306	1.91825	0.547398	3.50431	0.000457793	0.00549145
Capns1	909.563	-1.4096	0.402308	-3.50379	0.000458685	0.00549592
Gtf2a1	1486.39	1.79205	0.511904	3.50076	0.000463932	0.00554001
Myadm	1044.81	-1.95801	0.559228	-3.50128	0.000463028	0.00554001
Urm1	182.353	-1.17824	0.336563	-3.5008	0.000463857	0.00554001
Them4	62.1326	1.54079	0.440217	3.50007	0.000465131	0.00554809
Hells	353.432	2.78822	0.79712	3.49787	0.00046899	0.00558156
Rps3a1	10790.7	-1.59632	0.456333	-3.49816	0.000468489	0.00558156
Prkcg	74.982	-2.43179	0.695395	-3.497	0.000470527	0.00559357
Smg9	611.539	-1.28654	0.367991	-3.49612	0.000472069	0.00560562
6430548M08Rik	112.149	1.97022	0.56386	3.49416	0.000475551	0.00564065
6030458C11Rik	251.002	1.25827	0.360138	3.49385	0.000476113	0.00564101
Ctso	1281.41	-1.50688	0.431548	-3.4918	0.00047978	0.00567178
Gsap	624.424	2.25756	0.646506	3.49194	0.000479527	0.00567178
Tsc22d3	4879.88	-1.36681	0.391475	-3.49144	0.000480425	0.00567309
Ap2s1	564.061	-1.31563	0.376906	-3.49061	0.000481914	0.00568433
Tmed6	28.3374	2.54789	0.730227	3.48917	0.000484527	0.00570881
Nae1	350.244	1.28055	0.367263	3.48674	0.00048894	0.00575441
Cand1	856.379	1.04629	0.300144	3.48597	0.000490355	0.00576466
Dpy19l4	69.9268	1.58067	0.453596	3.48476	0.000492584	0.00578329
Slc39a6	249.835	1.38016	0.396085	3.48451	0.00049303	0.00578329
Mpnd	500.992	-1.09982	0.31602	-3.48023	0.000500992	0.00587018
Asf1a	285.54	1.82534	0.524753	3.47847	0.00050428	0.00590219
Cotl1	1121.14	-2.02743	0.583077	-3.47713	0.000506814	0.00591878
Igsf8	524.852	-1.52442	0.438398	-3.47725	0.000506588	0.00591878
Hnrnpk	7394.1	1.01515	0.292145	3.47481	0.000511219	0.00596366
Uxs1	141.807	1.51388	0.435797	3.47381	0.000513115	0.0059792
Mier3	187.143	1.87266	0.539246	3.47273	0.000515193	0.00599683
Rxrb	473.136	-1.12988	0.325424	-3.47203	0.000516529	0.00600267
Tob2	1085.33	-1.66986	0.480968	-3.47188	0.000516827	0.00600267
Lin52	124.045	1.14695	0.330554	3.46978	0.000520878	0.00603649
Ube2v2	137.487	1.46464	0.422106	3.46983	0.000520789	0.00603649
Lrp6	207.084	1.33574	0.385007	3.46938	0.000521656	0.00603891
C330021F23Rik	7.34557	6.28584	1.81261	3.46783	0.000524679	0.00606728
Polq	84.7787	1.30383	0.376153	3.46623	0.000527811	0.00609413
Pphln1	569.42	1.07931	0.311393	3.46606	0.00052815	0.00609413
Ankrd23	42.3408	1.97961	0.571405	3.46446	0.000531288	0.00612367
Bbs1	82.0789	2.16003	0.623555	3.46406	0.000532096	0.00612458
Fcmr	6585.47	-1.83495	0.529744	-3.46384	0.000532522	0.00612458
Rab18	395.668	1.37141	0.396095	3.46232	0.00053554	0.00615262
Sdcbp	2272.85	1.24841	0.360657	3.46148	0.000537212	0.00616515
Gm5424	461.859	-1.83329	0.530121	-3.45825	0.00054369	0.00623165
Zfp825	65.7387	1.54927	0.448022	3.45801	0.000544182	0.00623165
Hdhd2	236.461	1.02046	0.295195	3.45689	0.00054645	0.00624534
Trove2	53.778	1.4772	0.427328	3.45684	0.000546556	0.00624534
Rps14	10508.2	-1.43787	0.416155	-3.45512	0.000550039	0.00627838
Stk11	669.523	-1.10607	0.320294	-3.4533	0.000553765	0.00631411
Noc2l	1167.79	-1.48542	0.430325	-3.45185	0.000556757	0.00634141
Susd1	386.216	-1.14304	0.331283	-3.45035	0.000559862	0.00636993
Zfpm1	127.332	-1.75668	0.509203	-3.44986	0.000560869	0.00637454
Tnfsf8	66.5659	2.51142	0.728278	3.44844	0.000563836	0.00640141
Pum3	920.464	0.945813	0.274449	3.44622	0.000568488	0.00644732
Ptp4a2	4680.28	1.83987	0.534176	3.44432	0.000572508	0.00648597
Tbc1d12	28.4274	2.05695	0.597323	3.44361	0.000573999	0.00649592
Oscp1	45.5236	2.785	0.809538	3.44023	0.000581217	0.0065706
Elmod2	93.4379	1.41657	0.41194	3.43877	0.00058436	0.0065991
Cyb5r3	2049.43	1.00126	0.2914	3.43601	0.000590339	0.00665952
Ptges3	1377.79	1.75446	0.511141	3.43244	0.000598169	0.00673952
Surf2	439.45	-1.09646	0.319463	-3.4322	0.000598701	0.00673952
Dok2	145.671	2.0244	0.590318	3.42935	0.000605038	0.00680363
Brd7	673.105	1.58026	0.460857	3.42897	0.000605881	0.00680589
Nfkbia	2867.86	-1.47359	0.430402	-3.42375	0.000617633	0.00693056
Atp5d	2468.48	-1.57526	0.460335	-3.42199	0.000621639	0.00696814
Cacna1i	475.793	-2.1293	0.622299	-3.42167	0.000622375	0.00696902
Adss	702.442	1.44771	0.42327	3.4203	0.000625514	0.00699679
Eml5	149.434	2.17828	0.637275	3.41812	0.000630553	0.00704572
Mtm1	107.571	1.40685	0.411752	3.41675	0.00063374	0.00706643
Tmsb4x	13099	-1.11497	0.326317	-3.41684	0.000633533	0.00706643
Tmem8	184.602	-1.4748	0.431756	-3.41582	0.000635913	0.00708322
Fem1a	511.163	-1.04959	0.307447	-3.41389	0.000640417	0.0071259
Cenpj	121.936	1.40991	0.413033	3.41355	0.000641224	0.0071274
Ndufs5	570.146	-1.26687	0.371294	-3.41203	0.000644805	0.0071597
Rab28	341.388	1.14708	0.336313	3.41076	0.000647817	0.00718562
D16Ertd472e	381.087	1.40613	0.412501	3.40879	0.000652507	0.00722253
Nars	3237.22	1.59703	0.468479	3.40897	0.00065209	0.00722253
Srrd	119.69	-1.6351	0.479851	-3.40751	0.000655581	0.00724899
Rcan3	125.314	1.57122	0.461482	3.40473	0.000662289	0.00731553
Slc35a5	128.378	1.12967	0.331958	3.40304	0.000666399	0.00735327
Fus	776.634	-1.13019	0.332313	-3.40096	0.000671487	0.00740171
Notch2	1319.95	-1.352	0.397617	-3.40026	0.000673226	0.00740549
Zfp53	201.06	1.58884	0.46725	3.40041	0.000672843	0.00740549
Snhg1	428.055	-1.0759	0.31647	-3.39969	0.000674633	0.00741328
Hist1h4i	86.2593	-1.73281	0.509841	-3.39873	0.00067699	0.00743147
Snord49b	8.59327	-3.1613	0.930345	-3.39799	0.000678837	0.00744405
Snord37	5.98521	-4.74734	1.3976	-3.39677	0.000681857	0.00745404
Tnk1	9.68684	5.69207	1.67564	3.39695	0.000681411	0.00745404
Ube2d2a	546.09	1.0293	0.303009	3.39691	0.00068151	0.00745404
Naa15	709.309	1.39139	0.409864	3.39475	0.000686901	0.00749373
Piezo1	455.467	-1.32812	0.39121	-3.39491	0.000686508	0.00749373
Mageh1	31.1411	-2.23567	0.658663	-3.39425	0.000688159	0.00749973
Palb2	138.116	2.02669	0.597302	3.39308	0.000691118	0.00752425
Tefm	125.484	1.13435	0.334417	3.39201	0.000693817	0.00754589
Amd2	124.466	1.49507	0.440855	3.3913	0.000695629	0.00755187
Tdg	511.664	1.54262	0.454886	3.39123	0.000695792	0.00755187
Tbxas1	42.9269	2.05332	0.605699	3.39	0.000698924	0.0075781
E130311K13Rik	44.6745	1.97637	0.583139	3.38919	0.000700982	0.00758491
Isca2	407.999	1.01633	0.299853	3.38942	0.000700402	0.00758491
Rpl24	24.9665	-2.11713	0.624953	-3.38765	0.000704929	0.00761984
Isyna1	815.87	-1.51069	0.446167	-3.38593	0.000709371	0.00765226
Mesdc1	80.7178	-1.43303	0.423227	-3.38597	0.000709269	0.00765226
Lgals1	3614.98	-1.93454	0.571475	-3.38516	0.000711363	0.00766594
Med17	389.096	1.17046	0.345882	3.38398	0.000714436	0.00768027
Mtmr2	391.14	1.1164	0.329924	3.38381	0.000714865	0.00768027
Vopp1	87.885	2.39112	0.706566	3.38414	0.00071401	0.00768027
Homer1	48.309	1.47801	0.43686	3.38326	0.000716303	0.00768794
Ccnl1	1992.3	-1.43972	0.425619	-3.38266	0.000717883	0.00769345
Trip4	292.363	1.01993	0.301532	3.38251	0.000718268	0.00769345
Ift74	78.6732	1.68115	0.497115	3.3818	0.000720123	0.00770554
Dcbld1	90.8221	1.65841	0.490534	3.38083	0.000722674	0.00770949
Snord49a	22.0765	-2.28802	0.676756	-3.38086	0.000722604	0.00770949
Zfand2a	309.499	-1.1256	0.332896	-3.38123	0.000721632	0.00770949
Dad1	2081.98	-0.901426	0.266727	-3.37958	0.000725968	0.00772133
Rab10os	586.684	-1.74973	0.517654	-3.38012	0.00072454	0.00772133
Tpt1	4311.78	-1.04182	0.308252	-3.37977	0.000725473	0.00772133
Sh2d2a	709.458	2.40484	0.711714	3.37894	0.000727667	0.00773165
A230056P14Rik	16.256	2.29043	0.678031	3.37807	0.000729977	0.00774843
Smc4	987.077	1.52647	0.452018	3.37701	0.000732787	0.00776319
Snord35a	8.60177	-3.10127	0.918353	-3.37699	0.000732832	0.00776319
Zkscan1	183.335	1.25061	0.370366	3.37668	0.000733673	0.00776434
Ehd3	257.985	-1.64966	0.488905	-3.37419	0.000740326	0.00782693
Tmx4	244.848	1.63379	0.484384	3.37292	0.000743754	0.00785534
Sdhaf2	458.382	-0.900026	0.266867	-3.37256	0.00074472	0.00785772
Slc35c2	625.748	-1.3659	0.405109	-3.37167	0.000747131	0.00787532
Cwc25	343.047	1.00048	0.296829	3.37056	0.000750169	0.00789222
Kdelr1	303.453	-1.31363	0.38977	-3.37026	0.000750967	0.00789222
Rapgef1	1482.63	-0.959995	0.284839	-3.37031	0.000750842	0.00789222
Sharpin	1326.41	-0.814142	0.241718	-3.36815	0.000756742	0.00794504
Rpl3	16420.5	-1.6917	0.502328	-3.36773	0.000757904	0.00794937
4933408J17Rik	16.1693	3.26235	0.968854	3.36723	0.000759278	0.00795591
Tdp1	451.683	1.3473	0.400161	3.36691	0.000760168	0.00795738
Map3k1	2479.39	2.27544	0.675913	3.36647	0.000761373	0.00796213
Seh1l	615.539	1.37773	0.409335	3.36578	0.00076327	0.00796625
Syt11	216.943	1.85692	0.551694	3.36585	0.00076308	0.00796625
Morf4l1	1512.17	1.35294	0.402062	3.365	0.000765433	0.00798098
Diaph2	100.345	1.57697	0.468714	3.36446	0.000766943	0.00798887
Arcn1	1988.18	1.01936	0.303074	3.36339	0.000769907	0.00800702
Ppcdc	1743.34	-1.35826	0.403849	-3.36329	0.000770196	0.00800702
Cd69	1629.29	-1.52095	0.45235	-3.36232	0.000772892	0.00801932
Lrrc45	403.828	-1.30726	0.38878	-3.36247	0.000772498	0.00801932
C130036L24Rik	56.4683	1.79355	0.533554	3.36152	0.000775141	0.00803479
Cyfip2	3317.55	-1.39487	0.415031	-3.36089	0.000776925	0.00804543
Rbmx2	173.537	1.46844	0.437055	3.35985	0.000779848	0.00806781
Magohb	79.9737	1.51277	0.45034	3.35918	0.000781733	0.00807157
Pigr	201.997	-1.92324	0.572524	-3.35923	0.000781612	0.00807157
Acpt	12.5313	5.17393	1.54076	3.35804	0.000784981	0.00809721
Lyrm4	185.791	1.08834	0.324261	3.35637	0.000789737	0.00813835
Cmtm7	1813.59	-1.31965	0.393444	-3.3541	0.000796243	0.00819744
Amigo3	79.7503	-1.57099	0.468435	-3.35369	0.00079743	0.00820169
Fam175b	515.232	1.05637	0.315087	3.35263	0.000800486	0.00821719
Hmgn2	2887.07	1.74525	0.520529	3.35284	0.000799869	0.00821719
Pfas	450.469	1.08708	0.324429	3.35074	0.000805948	0.00826298
Pomt2	125.895	1.52203	0.454262	3.35055	0.000806505	0.00826298
Tmem181c-ps	39.2269	2.94916	0.880274	3.35027	0.000807318	0.00826332
Ccdc47	810.473	0.83771	0.250119	3.34925	0.000810309	0.00828594
Smpd2	228.987	-1.33355	0.398295	-3.34814	0.000813568	0.00831125
Bre	565.769	0.893534	0.266995	3.34664	0.000817987	0.00834731
Gm12174	73.8043	-1.80778	0.540215	-3.3464	0.000818672	0.00834731
Haus1	312.118	1.60487	0.479704	3.34554	0.000821238	0.00836543
Eci1	781.118	-1.02928	0.308102	-3.34071	0.000835647	0.00850403
Ahdc1	137.48	-1.38141	0.413692	-3.33923	0.000840117	0.00852714
Gpr137	111.864	-1.37188	0.410845	-3.33916	0.00084033	0.00852714
Helz2	956.458	-1.58578	0.474844	-3.33958	0.000839038	0.00852714
Numb	221.56	1.25021	0.374634	3.33714	0.000846444	0.00858096
Dpm1	220.506	-1.06974	0.320631	-3.33636	0.000848845	0.00859709
Vps26a	379.071	1.3159	0.394463	3.33592	0.000850174	0.00860234
Egfl8	11.3185	4.02113	1.2056	3.33537	0.000851845	0.00861102
Far1	854.213	1.12462	0.337271	3.33448	0.000854596	0.00862239
Il20rb	39.8942	1.7562	0.526703	3.33433	0.000855063	0.00862239
Zfp296	395.694	-1.41266	0.423686	-3.33421	0.000855408	0.00862239
Ndufa13	1375.67	-1.25468	0.376453	-3.3329	0.000859456	0.00865496
Cpox	109.458	-1.31188	0.393658	-3.33253	0.000860617	0.00865843
Prcp	306.869	-1.31479	0.394686	-3.33124	0.000864587	0.00869012
Zc3h12c	547.121	-1.99868	0.600107	-3.33054	0.000866785	0.00870397
Dennd2a	109.312	1.56378	0.469606	3.32998	0.000868514	0.00871307
AV039307	9.00444	4.6438	1.39472	3.32955	0.000869856	0.00871829
Ifi35	696.536	-0.935664	0.281161	-3.32785	0.000875177	0.00876334
Chac2	45.3417	1.63598	0.491891	3.3259	0.000881326	0.00879613
Kctd14	401.257	-2.09361	0.629538	-3.32562	0.000882209	0.00879613
Larp7	557.408	1.65906	0.498863	3.32569	0.000881997	0.00879613
Ndufs8	1943.09	-1.13915	0.342543	-3.32558	0.00088236	0.00879613
Rad18	309.314	1.4981	0.450487	3.3255	0.000882599	0.00879613
Dgcr8	119.105	1.08513	0.326468	3.32386	0.000887798	0.00883963
Cul4b	182.64	1.26646	0.38107	3.32343	0.000889184	0.00884003
Nedd8	1438.32	-0.921233	0.277202	-3.32333	0.000889505	0.00884003
Abi2	108.23	1.73232	0.521426	3.32227	0.000892893	0.00886539
D8Ertd738e	1200.3	-1.11374	0.335264	-3.32199	0.000893795	0.00886604
Prdm10	149.373	1.45766	0.438919	3.32102	0.000896882	0.00888085
Tex30	195.297	1.43374	0.43172	3.321	0.000896963	0.00888085
Haus3	239.197	1.35909	0.409717	3.31714	0.000909453	0.00899019
Rhot1	427.368	1.09085	0.328861	3.31706	0.000909701	0.00899019
Sipa1l2	199.651	1.62197	0.489136	3.316	0.00091316	0.00901597
Rpl31-ps12	18.3288	-2.37232	0.715871	-3.31389	0.000920063	0.00907567
Matr3	1029.51	1.09858	0.331609	3.31288	0.000923402	0.00910014
Ier3ip1	215.182	1.45988	0.44077	3.31212	0.00092592	0.00910802
Snora41	13.0083	-2.66609	0.804901	-3.31232	0.000925271	0.00910802
2810428I15Rik	318.199	-1.03476	0.312482	-3.31144	0.000928183	0.00912182
Rnf19b	642.507	-0.995746	0.300745	-3.31093	0.000929869	0.00912993
Dhrs7	487.65	1.19125	0.359841	3.3105	0.000931311	0.00913563
Irf1	2090.76	-1.61315	0.487397	-3.30972	0.000933909	0.00915265
Mvb12a	694.189	-1.14713	0.346898	-3.30683	0.000943576	0.00923886
Casp8ap2	394.727	1.08389	0.328172	3.30281	0.000957204	0.00936365
Tmem86b	71.7261	-1.57266	0.47633	-3.30161	0.00096133	0.00939534
Fam213a	610.045	1.91801	0.581473	3.29854	0.000971894	0.00948983
Gm29376	4.71486	5.62947	1.7069	3.29807	0.000973514	0.00949691
Rwdd1	320.874	1.04588	0.317308	3.2961	0.000980357	0.00955487
Vmp1	860.462	0.978735	0.297097	3.29433	0.000986581	0.00960671
Igfbp4	35.8454	2.41745	0.733937	3.29381	0.000988379	0.00961539
Cd74	139819	-1.24098	0.376844	-3.29308	0.000990947	0.00963153
Rad17	356.586	1.31288	0.398986	3.29053	0.000999977	0.0097104
Idh3b	1349.74	-1.04925	0.319118	-3.28797	0.00100914	0.00979038
Clta	1186.03	-1.1383	0.346292	-3.28711	0.0010122	0.00979837
Sbno2	1494.46	-1.00462	0.305637	-3.28697	0.00101273	0.00979837
Smim15	222.167	1.38678	0.421873	3.2872	0.00101188	0.00979837
Pik3cb	121	1.48931	0.453184	3.28632	0.00101505	0.00981181
Ndufs7	1659.22	-1.16639	0.355265	-3.28315	0.00102655	0.00991395
H2-D1	36870.6	-1.05128	0.320263	-3.28255	0.00102871	0.00992582
Tbc1d22a	639.336	-0.894405	0.272571	-3.28136	0.00103308	0.00995893
Ssbp1	829.168	1.03952	0.316887	3.28042	0.00103654	0.00998314
Mir17hg	53.6403	2.19144	0.668311	3.27907	0.00104151	0.0100219
Smc3	955.915	1.27394	0.388628	3.27804	0.0010453	0.0100492
Snrnp70	1166.82	-0.909265	0.277767	-3.27348	0.00106231	0.0102035
Gas2	39.394	2.11983	0.648285	3.2699	0.00107587	0.0103244
Dctn2	1193.03	-0.997836	0.305237	-3.26905	0.00107909	0.010346
Neu1	842.934	-1.14772	0.351119	-3.26874	0.00108027	0.0103479
Ints4	1640.64	-1.24582	0.381427	-3.26622	0.00108993	0.0104234
Ppig	714.465	1.40369	0.429765	3.26617	0.00109011	0.0104234
Mcm6	2344.19	1.56337	0.478703	3.26584	0.0010914	0.0104263
Fech	379.648	1.61386	0.494317	3.26483	0.0010953	0.0104541
Irgq	203.092	-1.2188	0.373376	-3.26427	0.00109746	0.0104654
Psenen	996.675	-0.978427	0.299926	-3.26223	0.00110541	0.0105317
Ttc7	963.847	-1.05866	0.324745	-3.25997	0.00111424	0.0106063
Plgrkt	761.695	-1.38371	0.424643	-3.25853	0.00111992	0.0106508
Taf6	370.668	1.00408	0.308583	3.25383	0.00113858	0.0108186
Cd79a	15092	-1.6507	0.50735	-3.25357	0.00113965	0.0108191
Atad5	164.066	1.48547	0.456624	3.25317	0.00114127	0.0108247
Fcnb	148.906	2.65051	0.815158	3.25153	0.00114786	0.0108775
Tbc1d15	732.534	1.07711	0.331414	3.25005	0.00115383	0.0109243
Apoa1bp	736.68	-0.887562	0.273171	-3.2491	0.00115769	0.0109511
Tmem51	391.397	1.64078	0.505181	3.24791	0.00116256	0.0109873
Skiv2l	1105	-0.799303	0.246154	-3.24716	0.00116561	0.0110034
Xpa	192.832	-0.926791	0.285431	-3.24699	0.00116634	0.0110034
Rsrc1	271.138	1.13785	0.350545	3.24594	0.00117064	0.0110341
Ptcd3	535.303	0.898461	0.276916	3.24453	0.00117645	0.0110791
Dcaf13	732.109	1.09535	0.337685	3.2437	0.00117989	0.0111017
H2-Q7	4895.54	-1.66638	0.513855	-3.24291	0.00118317	0.0111128
Trmt10c	320.405	1.01335	0.312477	3.24296	0.00118294	0.0111128
Snord55	25.982	-1.66696	0.514138	-3.24224	0.00118595	0.011129
Xrcc2	59.4653	1.88289	0.580785	3.24198	0.00118701	0.0111292
Zbtb44	307.486	1.26277	0.389751	3.23995	0.00119552	0.0111991
Litaf	1671.64	-1.14456	0.353625	-3.23666	0.00120939	0.011299
Tnfrsf26	1059.36	2.52737	0.780794	3.23692	0.00120828	0.011299
Ubr4	2275.9	-0.867732	0.268093	-3.23668	0.00120928	0.011299
Trem1	97.6342	2.08551	0.644587	3.23542	0.00121465	0.0113381
2410089E03Rik	239.712	1.17175	0.362217	3.23494	0.00121669	0.0113472
Tm2d1	187.543	1.22043	0.377295	3.23467	0.00121781	0.0113477
Prr12	98.855	-1.23139	0.380837	-3.23338	0.00122335	0.0113893
Slc12a2	99.8095	1.62791	0.503578	3.23268	0.00122633	0.011407
Cnep1r1	197.457	1.33114	0.411916	3.23158	0.00123106	0.0114342
Fam102a	315.366	-1.45346	0.449778	-3.2315	0.0012314	0.0114342
Nampt	643.017	1.4525	0.449545	3.23105	0.00123335	0.0114422
Pcnp	877.943	1.77961	0.550865	3.23058	0.0012354	0.0114512
Glyr1	1537.2	0.949948	0.294094	3.23008	0.00123754	0.011461
Diras2	583.091	-2.54381	0.787658	-3.22959	0.0012397	0.011471
Gm34882	4.36166	5.51621	1.70864	3.22841	0.00124479	0.0115081
Grhpr	444.946	-1.92869	0.597503	-3.22792	0.00124695	0.011518
Emb	279.409	2.30524	0.714341	3.22708	0.00125059	0.0115415
Caml	317.527	1.13381	0.351393	3.22661	0.00125266	0.0115443
Gm8623	39.8322	-1.66526	0.516118	-3.22652	0.00125306	0.0115443
Ptpa	1113.8	-1.4616	0.453169	-3.22529	0.00125844	0.0115838
Arid3a	2306.96	-1.5706	0.4871	-3.22439	0.00126241	0.0116102
Desi2	142.947	1.36607	0.423755	3.22374	0.00126529	0.0116166
Sgpp2	139.292	1.70292	0.528242	3.22375	0.00126525	0.0116166
Zfp764	111.597	-1.20207	0.373005	-3.22266	0.00127007	0.0116504
Sc5d	296.237	0.917216	0.284666	3.22207	0.00127266	0.011654
Tagap	727.306	-1.63431	0.507191	-3.22227	0.00127177	0.011654
Sympk	441.805	-1.37574	0.42701	-3.22179	0.00127394	0.0116556
Lgals3	1700.4	2.05896	0.639319	3.22055	0.00127947	0.0116961
Il12a	266.564	-2.51486	0.781564	-3.21773	0.00129208	0.0118012
Pm20d1	80.7008	2.51341	0.781462	3.21629	0.00129859	0.0118505
Dpm2	707.173	-1.16005	0.360715	-3.21597	0.00130006	0.0118537
Wbp11	862.141	1.15131	0.358055	3.21546	0.00130235	0.0118643
Atp6v1d	526.331	0.996734	0.310109	3.21414	0.00130837	0.011909
1500011K16Rik	76.3772	-1.43244	0.445911	-3.2124	0.00131632	0.0119626
Rbpj	604.462	1.50652	0.468978	3.21235	0.00131652	0.0119626
Ccdc126	47.7395	1.63811	0.509982	3.2121	0.00131768	0.0119629
Rab32	114.492	2.11143	0.65739	3.21184	0.00131888	0.0119636
Atp2c1	650.521	0.862192	0.268527	3.21082	0.00132356	0.0119958
Uqcc3	365.712	-1.05455	0.328547	-3.20974	0.00132853	0.0120305
Rpl35a	1167.32	-1.54227	0.480606	-3.20901	0.00133195	0.0120512
Myo18a	768.021	-0.877066	0.273368	-3.20836	0.00133492	0.0120678
Snapc1	217.122	1.65929	0.517282	3.20772	0.00133794	0.0120848
Herc4	575.39	1.07447	0.3351	3.2064	0.00134405	0.0121296
Golt1b	569.241	1.47264	0.459458	3.20517	0.00134984	0.0121715
Hexa	1037.23	-0.909404	0.28376	-3.20484	0.00135138	0.012175
S100a3	29.2159	2.64015	0.82416	3.20345	0.00135792	0.0122236
Map7d1	202.537	-1.51169	0.471944	-3.2031	0.00135955	0.0122279
Ppp4r2	204.58	1.33808	0.417908	3.20186	0.00136543	0.0122569
Sept11	2813.05	-0.985006	0.307623	-3.20199	0.00136483	0.0122569
Srsf10	830.338	1.22245	0.381814	3.20169	0.00136624	0.0122569
Rpl36al	1881.92	-1.23028	0.384355	-3.20089	0.00137003	0.0122805
Pcnx3	799.127	-1.3281	0.415167	-3.19895	0.00137928	0.0123425
Rpp30	271.38	1.70921	0.534298	3.19899	0.00137909	0.0123425
Adamtsl4	548.064	-1.95538	0.611572	-3.19729	0.00138723	0.0123823
Lilr4b	309.123	2.35909	0.737813	3.1974	0.00138671	0.0123823
Smarcd2	528.979	-0.891837	0.278907	-3.19761	0.00138571	0.0123823
Mcm8	78.9541	1.84347	0.576713	3.19651	0.001391	0.0124056
Cyb561d2	443.329	-0.997896	0.312402	-3.19427	0.00140184	0.0124917
Msantd4	105.406	1.07592	0.337008	3.19256	0.0014102	0.0125556
Unc45a	910.361	-1.15083	0.360535	-3.19202	0.00141282	0.0125684
2500002B13Rik	13.5715	2.19604	0.68808	3.19155	0.00141513	0.0125784
Sorbs1	163.299	1.41306	0.442848	3.19084	0.00141862	0.0125988
1190007I07Rik	91.1248	-1.10055	0.344981	-3.19016	0.00142195	0.0126179
Snx20	359.035	-1.38309	0.43384	-3.18802	0.00143251	0.012701
Rassf2	1108.25	-0.925818	0.290592	-3.18597	0.00144271	0.0127807
Dnajc18	271.618	1.24997	0.392604	3.1838	0.00145354	0.0128659
9230114K14Rik	41.2459	1.85656	0.583266	3.18304	0.00145737	0.0128891
Ltn1	452.342	1.03982	0.326792	3.18189	0.00146317	0.0129295
Nrp1	141.654	1.32805	0.417559	3.18051	0.00147018	0.0129807
Phospho2	225.35	1.05515	0.331803	3.18006	0.00147244	0.0129899
Sh3bgrl2	521.463	-1.76298	0.554652	-3.17853	0.00148025	0.0130479
Spcs2	3111.72	1.26134	0.396886	3.1781	0.00148242	0.0130562
Ccr1	322.392	1.10837	0.349038	3.1755	0.0014958	0.013136
Fam117b	137.74	1.29063	0.406437	3.17546	0.00149598	0.013136
Sfxn5	90.5095	1.39054	0.437849	3.17585	0.00149401	0.013136
Wdr37	243.338	1.11901	0.352403	3.17537	0.00149644	0.013136
Gm15787	18.0482	2.17951	0.686494	3.17484	0.0014992	0.0131493
Prkar2a	156.256	1.29716	0.408882	3.17244	0.00151163	0.013235
Ube2t	113.679	1.5004	0.47298	3.17223	0.00151272	0.013235
Vkorc1l1	128.315	1.10076	0.346997	3.17224	0.00151266	0.013235
Prtn3	191.392	2.9097	0.917349	3.17185	0.00151469	0.0132414
Eef2	20945.2	-1.42078	0.448103	-3.17066	0.00152092	0.0132834
Mzb1	4501.56	-1.46295	0.461433	-3.17046	0.001522	0.0132834
Ndufaf3	315.912	-0.909568	0.286923	-3.17008	0.00152399	0.0132898
Zfp30	59.0822	2.11857	0.668544	3.16892	0.00153004	0.0133316
Fam53c	312.805	-1.08397	0.342618	-3.16377	0.00155739	0.0135587
Zfp780b	140.239	1.7764	0.561669	3.16272	0.00156304	0.0135968
Derl2	772.027	1.23873	0.391739	3.16214	0.00156613	0.0136125
Eml2	272.595	-1.18484	0.374723	-3.1619	0.00156745	0.0136128
Klhl2	139.73	1.2782	0.404307	3.16147	0.00156974	0.0136216
Cdk9	1257.02	-1.07932	0.341604	-3.15955	0.00158014	0.0136894
Tmem14c	792.379	-1.40587	0.444952	-3.15961	0.0015798	0.0136894
Spg20	244.686	1.03416	0.327491	3.15781	0.00158959	0.01376
Stk38l	218.157	1.50959	0.478098	3.15749	0.00159133	0.0137638
Bloc1s1	27.9259	-1.76009	0.557657	-3.15622	0.00159827	0.0138126
Amn1	162.641	1.37244	0.434963	3.15531	0.00160327	0.0138392
Vac14	885.222	-1.04525	0.331279	-3.15519	0.00160396	0.0138392
Gpat4	848.758	1.08832	0.344971	3.15482	0.00160599	0.0138454
Skil	802.095	2.10582	0.667746	3.15362	0.00161259	0.0138911
Usp28	437.418	1.1459	0.363546	3.152	0.00162155	0.0139569
Denr	725.309	1.03318	0.327933	3.1506	0.00162937	0.0140129
Bst2	384.862	-1.56109	0.495575	-3.15006	0.00163237	0.0140243
Vars	13864.6	-1.15674	0.367232	-3.14989	0.00163335	0.0140243
Mfsd4a	503.428	1.5065	0.47831	3.14964	0.00163469	0.0140245
Psmg4	256.119	-0.952018	0.30244	-3.14779	0.00164509	0.014092
Tsc22d1	68.4859	2.18848	0.695247	3.14777	0.00164522	0.014092
Sept10	40.542	2.24525	0.713437	3.14708	0.00164908	0.0141137
Appbp2	540.316	1.01934	0.32403	3.14582	0.00165621	0.0141539
C1d	278.369	1.23903	0.39387	3.14578	0.00165645	0.0141539
Gemin7	950.491	-1.03398	0.32881	-3.14461	0.0016631	0.0141993
H2-T-ps	143.85	-1.36167	0.433392	-3.14188	0.00167868	0.0143208
Eprs	2590.01	1.1989	0.381815	3.14	0.0016895	0.0144015
Lmo4	254.718	2.07422	0.660905	3.13845	0.00169844	0.0144545
Nbeal1	126.197	1.49259	0.475547	3.13868	0.00169709	0.0144545
Nop58	1322.01	1.17844	0.375619	3.13734	0.00170489	0.0144977
Mzt1	159.374	1.28086	0.408375	3.13647	0.00170993	0.0145289
Exosc9	364.598	1.12872	0.359943	3.13584	0.00171362	0.0145486
Ap3d1	1373.39	-0.83011	0.264807	-3.13477	0.00171989	0.0145902
Dsn1	178.108	1.77514	0.566965	3.13095	0.00174241	0.0147694
Tomm34	1165.86	-0.856832	0.273688	-3.13069	0.00174396	0.0147707
Pml	2051.62	-1.41787	0.452952	-3.13029	0.00174635	0.0147791
Trim23	123.36	1.16975	0.373805	3.12931	0.00175219	0.0148168
Fam129a	165.612	1.76916	0.565419	3.12894	0.00175438	0.0148234
Ttll5	204.845	1.38037	0.441207	3.12863	0.00175625	0.0148274
Entpd5	337.213	1.27435	0.407438	3.12771	0.00176175	0.014862
Glud1	868.914	-0.826979	0.264441	-3.12727	0.00176436	0.0148722
Smap1	140.751	1.97362	0.631754	3.12402	0.00178395	0.0150254
Ndst1	674.177	-1.43386	0.459068	-3.12341	0.00178769	0.015045
Xrcc4	109.9	1.44491	0.46276	3.12237	0.00179403	0.0150864
Atp1a2	73.728	1.92424	0.616418	3.12165	0.00179838	0.0151109
Bace1	199.782	1.58983	0.509367	3.1212	0.00180118	0.0151225
Sh2b3	1267.94	-1.40437	0.450007	-3.12077	0.00180379	0.0151232
Thumpd3	648.1	1.05268	0.337319	3.12072	0.00180412	0.0151232
Reep5	1627.41	-1.34015	0.429605	-3.11948	0.00181169	0.0151747
Phkb	529.586	-1.39724	0.448211	-3.11737	0.00182471	0.0152717
Clec4a2	40.2393	2.3471	0.753024	3.11689	0.00182767	0.0152844
Dus3l	871.75	-0.840204	0.269629	-3.11615	0.00183232	0.0153112
Pold4	617.462	-1.869	0.599888	-3.11559	0.00183577	0.0153279
Trmt6	479.958	0.909405	0.292048	3.11389	0.00184637	0.0154044
Trp53i11	2018.2	-1.46566	0.470758	-3.11341	0.00184941	0.0154176
Ktn1	1039.26	1.33731	0.429617	3.1128	0.00185319	0.015437
Gm14230	20.6256	-2.28939	0.735757	-3.11161	0.00186073	0.0154876
Cdkn1a	670.28	2.34054	0.752917	3.10863	0.00187955	0.0155776
Chmp4b	99.1667	-1.45897	0.46928	-3.10894	0.00187759	0.0155776
Fam134a	613.063	-0.935459	0.300935	-3.10851	0.00188036	0.0155776
Hp1bp3	874.133	0.875897	0.281765	3.10861	0.00187971	0.0155776
Lin9	123.112	1.41744	0.455933	3.10889	0.00187792	0.0155776
Noct	75.4883	1.789	0.575394	3.10918	0.00187609	0.0155776
Ccl3	34.2986	-2.03047	0.653401	-3.10755	0.00188646	0.0156038
Gnb1l	161.733	1.01734	0.327357	3.10772	0.00188534	0.0156038
Spata6	113.069	1.22297	0.393652	3.10673	0.00189171	0.015635
Snhg17	428.903	-1.10636	0.356224	-3.1058	0.00189765	0.0156475
Tcerg1	1150.19	1.19187	0.383745	3.10589	0.0018971	0.0156475
Ubox5	237.175	1.17206	0.377363	3.10594	0.00189678	0.0156475
Ccdc174	325.468	1.0165	0.327355	3.1052	0.00190151	0.0156671
Fgd2	4056.93	-2.02058	0.650784	-3.10485	0.00190378	0.0156737
Rheb	838.733	1.35687	0.437139	3.10397	0.00190941	0.0156956
Tmem128	499.075	-1.02076	0.328838	-3.10416	0.00190822	0.0156956
Srr	76.9128	1.40253	0.452016	3.10284	0.00191675	0.0157438
Foxp4	200.454	-1.24025	0.39981	-3.10211	0.00192149	0.0157705
Pqbp1	758.469	-0.806824	0.260133	-3.10159	0.00192486	0.015786
Bbx	419.295	1.15219	0.371575	3.10081	0.0019299	0.015815
Zcwpw1	346.375	1.96428	0.63358	3.10029	0.00193331	0.0158308
Ifi30	348.48	-1.74675	0.563754	-3.09843	0.0019455	0.015906
Jade1	214.89	1.30315	0.420581	3.09845	0.00194535	0.015906
Atp5sl	422.313	-1.1427	0.368845	-3.09806	0.00194795	0.0159137
Rps6ka4	521.115	-1.0798	0.348643	-3.09715	0.00195392	0.015938
Uba6	173.457	1.31902	0.425869	3.09724	0.0019533	0.015938
Arhgap4	942.053	-1.3567	0.438139	-3.09651	0.00195813	0.0159601
Pex19	593.755	0.885406	0.286113	3.0946	0.00197078	0.0160508
Zwint	1036.23	1.35091	0.436815	3.09262	0.00198395	0.0161457
Cercam	47.8554	1.88437	0.609404	3.09215	0.00198714	0.0161475
Gm7030	24.049	-1.73337	0.560573	-3.09213	0.00198723	0.0161475
Cnot7	316.013	1.1565	0.374295	3.0898	0.00200293	0.0162627
4921524J17Rik	68.008	1.35024	0.437145	3.08878	0.00200981	0.0163061
1700102P08Rik	20.7745	2.43274	0.787846	3.08783	0.00201621	0.0163455
Mettl6	210.523	1.24091	0.401952	3.0872	0.00202052	0.0163679
Rpl13	13061.5	-1.44191	0.467145	-3.08665	0.00202424	0.0163856
Ncf2	1584.74	-0.95633	0.309856	-3.08637	0.00202617	0.0163886
1500004A13Rik	97.7487	1.0919	0.354043	3.08409	0.00204174	0.0164982
Nol10	181.621	1.23737	0.401232	3.08393	0.00204283	0.0164982
Rps2	14991.9	-1.63164	0.529338	-3.08241	0.00205333	0.0165704
Ptar1	128.259	-1.22423	0.397361	-3.0809	0.00206375	0.016631
Ptpn2	400.91	0.98105	0.318433	3.08087	0.00206397	0.016631
4930523C07Rik	1991.96	-1.5686	0.509407	-3.07927	0.00207512	0.0167081
Uqcr11	1398.64	-1.56606	0.508803	-3.07793	0.00208444	0.0167704
Egf	80.4449	1.71822	0.558477	3.07661	0.00209367	0.0168192
Ska1	87.227	2.63577	0.856693	3.07668	0.00209322	0.0168192
Psph	315.487	0.946786	0.307772	3.07626	0.00209614	0.0168262
Pla2g7	380.298	2.59591	0.844968	3.0722	0.00212485	0.0170438
Mlycd	109.226	-1.34784	0.438798	-3.07167	0.00212866	0.0170568
Mrpl43	639.188	-0.992777	0.32322	-3.07152	0.00212969	0.0170568
Smc2	426.206	1.74022	0.566644	3.0711	0.00213275	0.0170684
Dusp1	4648.26	-1.54737	0.503936	-3.07056	0.00213658	0.0170733
Wdr83os	351.256	-1.16815	0.380423	-3.07065	0.00213593	0.0170733
Nfyb	323.853	0.951222	0.309839	3.07005	0.00214023	0.0170868
Rmi1	270.19	1.21499	0.395778	3.06987	0.00214149	0.0170868
Trpt1	49.8871	-1.60109	0.521737	-3.06877	0.00214943	0.0171372
Phkg1	54.5038	1.84278	0.600624	3.06811	0.00215419	0.0171623
Idi1	95.9348	1.26133	0.411223	3.06725	0.00216035	0.0171985
Acaa1a	916.632	-1.37913	0.44974	-3.06651	0.00216574	0.0172026
Scd1	2931.29	-1.27278	0.41503	-3.0667	0.00216432	0.0172026
Ubr7	348.883	1.07551	0.350708	3.06668	0.00216454	0.0172026
Tars	2112.29	1.3023	0.424804	3.06566	0.00217193	0.0172389
Lrrc40	252.611	1.39697	0.455755	3.06517	0.00217544	0.0172409
Rnpepl1	451.995	-1.06399	0.347099	-3.06538	0.00217396	0.0172409
Ctdnep1	167.26	-1.10891	0.36211	-3.06236	0.00219602	0.017391
Adamts14	158.986	-1.64242	0.536422	-3.06181	0.00220002	0.0173989
Rbm25	2713.46	1.65495	0.540521	3.06177	0.00220029	0.0173989
Srebf2	4145.52	-1.19786	0.391279	-3.06138	0.00220318	0.0174087
Fbxw4	76.4809	-1.45895	0.476665	-3.06075	0.00220783	0.0174325
Blvrb	794.827	-1.82337	0.595793	-3.06041	0.00221037	0.0174395
Flt3	65.4372	1.93347	0.631925	3.05965	0.00221594	0.0174705
Orc4	280.244	1.19057	0.389356	3.05778	0.00222982	0.0175669
Myl12b	3250.33	-1.05175	0.344042	-3.05704	0.00223531	0.017597
Pon3	457.712	-1.42598	0.466611	-3.05603	0.0022429	0.0176176
Rab3b	233.127	-2.14245	0.701032	-3.05614	0.00224209	0.0176176
Zfp52	573.976	2.4279	0.794434	3.05613	0.00224212	0.0176176
Cenpu	81.4658	1.72992	0.566566	3.05333	0.00226314	0.0177634
Mat2b	1285.08	1.16703	0.382247	3.05308	0.00226506	0.0177653
Slc9a6	146.667	0.992647	0.325175	3.05266	0.00226826	0.0177773
Proca1	38.1773	2.20346	0.722072	3.05158	0.00227637	0.0178206
Wnt10a	401.943	-2.43305	0.797332	-3.05148	0.00227715	0.0178206
Ccdc9	301.552	-1.16841	0.38296	-3.05099	0.0022809	0.0178314
Mtch1	358.384	-1.36828	0.448489	-3.05086	0.00228189	0.0178314
Pdik1l	132.997	1.0708	0.351038	3.05038	0.00228554	0.0178467
Cd300lf	1508.84	1.18198	0.388266	3.04426	0.00233254	0.0182003
Ezr	5569.11	-1.15409	0.379285	-3.04281	0.00234377	0.0182477
Haus6	185.882	1.23935	0.407284	3.04296	0.00234262	0.0182477
Rab3d	157.693	1.11524	0.366504	3.0429	0.00234309	0.0182477
Fancb	46.1931	1.75192	0.575812	3.04252	0.00234607	0.0182522
Trappc5	408.858	-0.998953	0.328392	-3.04195	0.00235049	0.0182732
Cd63	143.16	1.78269	0.586091	3.04167	0.00235273	0.0182772
Ash2l	579.017	0.805348	0.264873	3.04051	0.00236178	0.0183341
Rpl15	3613.34	-1.48663	0.489234	-3.03869	0.00237611	0.0184318
Melk	162.106	2.10626	0.693584	3.03678	0.00239121	0.0185354
2310036O22Rik	660.683	-1.04508	0.344216	-3.03611	0.00239651	0.0185629
Fam126b	91.0587	1.16171	0.382791	3.03485	0.00240657	0.0186272
Rnf115	665.936	1.08364	0.357183	3.03385	0.00241451	0.018675
Leng9	153.51	-1.55788	0.513552	-3.03354	0.00241702	0.0186808
Slc35d2	194.746	1.39655	0.460633	3.03182	0.00243087	0.0187605
Stx4a	623.092	-1.00415	0.331183	-3.032	0.00242938	0.0187605
Trappc8	254.534	0.951243	0.313871	3.03068	0.00244003	0.0188175
Tmem184b	730.651	-1.1829	0.39045	-3.02959	0.00244885	0.0188718
Herc3	395.334	-1.08774	0.359229	-3.02798	0.00246193	0.0189588
Zdhhc1	128.43	-1.67045	0.551799	-3.02729	0.00246757	0.0189885
Gins3	134.333	1.38102	0.456315	3.02646	0.00247437	0.0190132
Ssbp2	90.1272	2.62819	0.868369	3.02658	0.00247335	0.0190132
H2-Ke6	15.9897	-2.0538	0.678733	-3.02593	0.00247868	0.0190325
Stx3	101.71	1.75028	0.578655	3.02474	0.00248848	0.0190848
Trim14	220.904	-1.38718	0.458624	-3.02467	0.00248909	0.0190848
Dnase2a	354.472	-0.94736	0.313237	-3.02441	0.00249115	0.0190868
Atp2a3	8933.03	-1.85192	0.612392	-3.02408	0.00249389	0.019094
9930111J21Rik2	1067.37	-1.5039	0.497957	-3.02014	0.00252655	0.0193284
Arid3b	1178.02	-1.44904	0.479822	-3.01995	0.00252815	0.0193284
Bfsp2	106.968	-2.19053	0.725687	-3.01856	0.00253981	0.0193617
Bloc1s3	89.3672	-1.43855	0.476482	-3.01911	0.00253518	0.0193617
Nop9	622.176	0.984664	0.326171	3.01886	0.00253725	0.0193617
Ranbp1	954.202	1.30864	0.433513	3.01869	0.00253874	0.0193617
Ehbp1l1	851.245	-0.933368	0.30934	-3.01728	0.00255051	0.0194233
Pglyrp1	421.112	-1.71595	0.568732	-3.01716	0.00255155	0.0194233
Bak1	35.8727	-1.45988	0.483942	-3.01665	0.00255585	0.019441
Ghitm	3457.38	1.18227	0.391942	3.01645	0.00255754	0.019441
Carf	119.303	1.4263	0.472996	3.01545	0.00256598	0.0194912
Copb1	1211.73	0.91261	0.30267	3.01519	0.00256815	0.0194937
Rad50	603.66	1.16694	0.387163	3.01409	0.00257753	0.0195509
Plin3	1252.95	-1.19757	0.397402	-3.01349	0.0025826	0.0195753
Zbtb7a	993.571	-1.0414	0.345818	-3.01141	0.00260035	0.0196958
Tcf20	413.511	-0.999428	0.331908	-3.01116	0.0026025	0.019698
Klf11	211.648	-1.08024	0.358859	-3.01021	0.00261063	0.0197455
Gm14005	37.0194	1.87776	0.623909	3.00966	0.00261538	0.0197532
Oip5	63.3776	2.30481	0.765794	3.00971	0.002615	0.0197532
Rexo2	1249.46	1.38117	0.45911	3.00836	0.00262665	0.0198242
Zmym4	183.257	1.18423	0.393715	3.00784	0.0026311	0.0198436
Dvl1	343.16	-1.10308	0.366981	-3.00581	0.00264872	0.0199482
Gpn1	820.756	0.853126	0.283825	3.00582	0.00264865	0.0199482
Cyth4	1703.28	-1.19556	0.397823	-3.00526	0.00265357	0.0199705
Lmo2	357.8	-1.57098	0.522789	-3.00501	0.00265576	0.0199728
Ppp2r3c	292.925	1.13563	0.377947	3.00475	0.00265802	0.0199757
Blvra	355.722	0.969905	0.322829	3.00439	0.00266113	0.0199848
Cipc	266.894	1.0313	0.343342	3.0037	0.0026672	0.0200055
Spc25	120.36	2.00057	0.666047	3.00365	0.00266765	0.0200055
Dnajb1	2926.66	-1.4967	0.498639	-3.00157	0.00268593	0.0201284
Papola	1338.79	0.785836	0.261931	3.00017	0.00269831	0.0202068
Tiprl	408.55	0.872456	0.290852	2.99966	0.00270284	0.0202264
Cox6b1	2029.68	-1.18319	0.394614	-2.99834	0.00271455	0.0202855
Hsp90b1	5639.73	1.1887	0.396444	2.99839	0.00271406	0.0202855
Nqo1	23.5346	1.99448	0.665264	2.99802	0.00271739	0.0202924
Fam35a	123.525	1.10179	0.367693	2.99648	0.00273112	0.0203806
Cstf3	311.549	0.961942	0.321162	2.99519	0.00274274	0.0204529
Ginm1	361.088	1.1891	0.397132	2.99422	0.00275145	0.020489
Ints3	452.391	-0.825918	0.275818	-2.99443	0.00274956	0.020489
Eif5b	1872.23	1.76516	0.589901	2.9923	0.00276883	0.020604
Idh3a	770.467	1.4496	0.484852	2.98978	0.00279175	0.02076
Dhrs1	560.052	-1.30111	0.435316	-2.98888	0.00279999	0.0207776
Gpd1l	1106.86	-1.09368	0.365893	-2.98907	0.00279826	0.0207776
Syce2	91.3587	1.76516	0.590515	2.98919	0.00279716	0.0207776
Krt18	379.9	-2.40627	0.80534	-2.9879	0.00280905	0.0208302
Akr1b3	1573.08	-1.11893	0.374563	-2.98729	0.00281458	0.0208566
4930506C21Rik	5.42121	4.84764	1.62303	2.98678	0.00281932	0.0208772
Aoc2	66.8751	1.65318	0.553592	2.98628	0.00282394	0.0208967
Plekhh1	49.3676	2.18325	0.731297	2.98545	0.00283164	0.0209251
Prkar1a	3497.17	0.90674	0.303721	2.98544	0.00283172	0.0209251
Zfp874a	56.5433	1.7247	0.577841	2.98473	0.0028383	0.0209592
Crat	341.198	-0.949831	0.31835	-2.9836	0.00284877	0.0209802
Cul5	359.707	1.6255	0.544709	2.98416	0.00284358	0.0209802
Ppp3r1	380.916	0.957546	0.32094	2.98357	0.00284906	0.0209802
Slc5a10	21.0304	2.5842	0.866116	2.98366	0.00284821	0.0209802
0610012G03Rik	507.79	-1.00333	0.336524	-2.98146	0.00286878	0.0210961
Cd55b	17.0515	2.25107	0.754991	2.98159	0.00286756	0.0210961
Unc93b1	5828.75	-1.11149	0.372915	-2.98053	0.00287746	0.0211453
Tpp2	614.45	0.98773	0.331593	2.97874	0.00289438	0.0212401
Zbtb1	498.637	1.31538	0.441561	2.97893	0.00289259	0.0212401
Wdfy4	3316.99	-1.26961	0.426459	-2.97709	0.00291001	0.0213401
2310061I04Rik	192.548	-0.873438	0.293445	-2.9765	0.00291563	0.0213665
2510002D24Rik	282.29	-1.05237	0.353685	-2.97543	0.00292577	0.0214112
Tmco6	146.128	-1.0536	0.354078	-2.97562	0.00292402	0.0214112
Tyrobp	1249.28	-1.5645	0.525846	-2.97521	0.00292792	0.0214122
Csnk1g2	276.498	-1.01825	0.342361	-2.9742	0.00293752	0.0214676
Bmi1	208.114	1.45931	0.490723	2.97379	0.00294146	0.0214816
Usp32	194.683	1.23125	0.414063	2.97358	0.00294352	0.0214818
Rrp7a	1111.18	0.727834	0.244802	2.97315	0.00294756	0.0214965
Mcmdc2	38.5449	2.11458	0.711386	2.97249	0.00295399	0.0215286
Cul4a	359.019	1.07823	0.362897	2.97117	0.00296672	0.0215822
Dennd4c	153.742	1.284	0.432256	2.97046	0.00297356	0.0215822
Mrpl45	833.559	1.28999	0.43421	2.97088	0.00296943	0.0215822
Ndfip1	1328.82	1.20977	0.407217	2.97082	0.00297008	0.0215822
Slc25a46	367.555	0.836827	0.281646	2.97121	0.00296631	0.0215822
Slc7a1	1224.25	-1.0248	0.344981	-2.97061	0.00297208	0.0215822
Gh	19.6409	-2.56614	0.864377	-2.96878	0.00298986	0.0216857
Srrm2	7985.41	-0.961836	0.324032	-2.96834	0.00299412	0.0217017
Ccdc62	56.7648	1.74579	0.58866	2.9657	0.00301994	0.0218407
Cuta	513.291	-1.10307	0.371961	-2.96554	0.00302153	0.0218407
Gadd45g	208.616	1.64103	0.553365	2.96555	0.00302146	0.0218407
Pcgf6	176.047	1.35098	0.455513	2.96585	0.00301848	0.0218407
Eif3j1	432.312	1.0097	0.340514	2.96522	0.00302463	0.0218482
Eif2s2	1297.58	1.67612	0.565309	2.96497	0.00302715	0.0218515
2500004C02Rik	30.4984	2.31722	0.781843	2.96379	0.00303877	0.0219205
C030037D09Rik	21.3174	2.24646	0.758073	2.96338	0.00304282	0.0219348
Tbcc	545.207	1.40593	0.474541	2.96272	0.00304932	0.0219667
Elmsan1	606.623	-1.27046	0.428942	-2.96186	0.00305791	0.0220136
Naa20	725.539	1.14384	0.386289	2.9611	0.00306543	0.0220528
Sumo1	1366.87	1.1218	0.379015	2.95978	0.00307864	0.0221328
Pirb	1444.73	-1.31977	0.445959	-2.95939	0.00308247	0.0221394
Tango6	176.06	1.10689	0.374043	2.95927	0.00308373	0.0221394
Sdf2	700.311	-1.0399	0.351658	-2.95712	0.00310523	0.0222786
Pgm2l1	66.4163	1.98604	0.671669	2.95687	0.00310782	0.0222821
Churc1	389.711	-1.04111	0.352156	-2.95639	0.00311267	0.0222957
Fanci	113.061	1.72004	0.581828	2.95626	0.00311391	0.0222957
Atp5k	276.922	-1.00285	0.339376	-2.95498	0.00312687	0.0223734
Cbr1	148.212	-1.23941	0.419916	-2.95156	0.00316173	0.0226076
Klhl21	207.519	-1.45553	0.493178	-2.95132	0.00316422	0.0226101
Syap1	231.327	1.06354	0.360476	2.95038	0.00317388	0.0226639
Uba7	1214.19	-1.39721	0.473621	-2.95005	0.00317725	0.0226726
Ipo9	861.658	0.822058	0.278747	2.94912	0.0031868	0.0227102
Snrpd2	716.158	-1.21691	0.412618	-2.94924	0.00318561	0.0227102
Ppil4	641.391	0.880325	0.298554	2.94863	0.00319182	0.0227308
Insr	349.74	-1.18171	0.400838	-2.9481	0.00319738	0.0227458
Smarce1	979.633	1.0438	0.354069	2.94801	0.00319823	0.0227458
Smarca5	483.146	1.42433	0.483204	2.94767	0.00320177	0.0227557
Dnttip1	202.26	-0.997606	0.338833	-2.94424	0.00323744	0.0229938
Csgalnact2	134.807	0.940732	0.319638	2.94312	0.00324921	0.023062
Nup93	755.841	1.16199	0.39547	2.93825	0.00330074	0.0234121
Zfp287	78.0523	1.63529	0.556707	2.93743	0.00330944	0.0234581
1700021F05Rik	135.311	1.09445	0.372771	2.936	0.00332479	0.0235511
Mphosph8	284.175	1.23545	0.420873	2.93544	0.0033307	0.0235773
Pdzk1	3.17859	5.09116	1.7349	2.93456	0.00334024	0.023629
Parg	497.519	0.94191	0.321013	2.93418	0.00334429	0.0236419
Wdr43	1762.4	0.956069	0.325872	2.93388	0.00334758	0.0236494
Amd1	594.298	1.48128	0.504948	2.93353	0.00335133	0.0236601
Hspa1l	4.43671	5.57189	1.89957	2.93323	0.00335451	0.0236646
Mrps21	553.177	-0.903652	0.308114	-2.93285	0.00335865	0.0236646
Pop5	476.711	-1.08563	0.370147	-2.93296	0.00335749	0.0236646
Tep1	785.504	-1.10486	0.376765	-2.93249	0.00336259	0.0236765
Setd1a	87.3914	-1.17492	0.400774	-2.93162	0.00337199	0.0237113
Spcs3	1807.61	1.20671	0.411596	2.93178	0.00337026	0.0237113
Usf1	913.301	-0.97766	0.333525	-2.9313	0.00337548	0.0237201
Dgat2	183.72	-1.43593	0.490143	-2.92961	0.00339383	0.0238332
Slk	243.282	1.12792	0.385248	2.92777	0.00341402	0.0239592
Gm8995	925.925	-0.831456	0.28408	-2.92684	0.00342422	0.023999
Pdp1	74.1705	1.62654	0.555717	2.92693	0.0034233	0.023999
Armc8	382.272	0.908796	0.310543	2.92647	0.00342828	0.0240115
Pmch	3.77521	5.31155	1.81582	2.92515	0.00344287	0.0240978
E130215H24Rik	40.5853	-1.93381	0.661673	-2.92261	0.00347113	0.0242636
Phactr4	133.147	1.04146	0.356326	2.92277	0.00346936	0.0242636
E2f1	97.745	-1.51735	0.519281	-2.92203	0.00347761	0.0242769
Snw1	828.895	0.972211	0.332695	2.92223	0.00347536	0.0242769
Tysnd1	291.797	-1.26356	0.432566	-2.92108	0.00348816	0.0243345
Srp54b	281.625	0.887689	0.304031	2.91974	0.00350327	0.0244239
Tpp1	971.638	-1.15578	0.395993	-2.91867	0.00351525	0.0244913
Vps9d1	198.764	-1.20168	0.412044	-2.91638	0.00354116	0.0246556
Kmt2b	569.625	-0.973699	0.33417	-2.91379	0.00357075	0.0248453
Gm3739	16.6637	-2.75509	0.945665	-2.91339	0.00357524	0.0248603
E2f8	138.481	2.17418	0.74665	2.91191	0.00359225	0.0249458
Nfe2	154.993	1.79046	0.614875	2.91191	0.00359221	0.0249458
Vps13b	639.006	-0.960898	0.330117	-2.91078	0.00360532	0.0250202
Nup107	606.554	1.28847	0.442829	2.90964	0.00361848	0.0250951
Ppm1d	184.396	-1.14419	0.393274	-2.90939	0.00362132	0.0250984
Tle3	907.58	-1.06147	0.364876	-2.90912	0.00362444	0.0251036
Fam53b	688.584	-1.04857	0.360494	-2.9087	0.00362933	0.0251211
Rbm3os	27.7331	-1.66882	0.573833	-2.90819	0.00363522	0.0251454
Smap2	1538.56	-1.08101	0.371761	-2.9078	0.00363979	0.0251606
Foxk1	167.682	-1.01154	0.347921	-2.90738	0.00364467	0.0251779
Med1	1160.69	1.48591	0.511415	2.90549	0.00366677	0.0253141
2900097C17Rik	79.5071	-1.02585	0.353159	-2.90478	0.00367509	0.025355
D930015E06Rik	1633.31	-0.734858	0.253	-2.90458	0.00367748	0.025355
Med31	171.902	-1.08178	0.372528	-2.90389	0.00368559	0.0253944
Exoc5	402.594	1.25722	0.433828	2.89797	0.0037559	0.0258621
Rrn3	476.532	0.987321	0.340968	2.89564	0.00378387	0.0260378
Zc3h12a	309.656	-1.62289	0.560536	-2.89525	0.00378861	0.0260534
Tnf	67.9246	-1.91131	0.660395	-2.89419	0.00380141	0.0261246
Btg3	41.9798	-1.40343	0.484961	-2.89391	0.00380482	0.026131
Polr2e	2390.44	-0.967067	0.334496	-2.89111	0.00383878	0.0263472
AU022252	205.756	1.05092	0.363525	2.89091	0.00384131	0.0263475
Arfgef2	858.925	-1.17701	0.407172	-2.89069	0.003844	0.0263489
Klhl28	101.44	-1.37429	0.475629	-2.88941	0.0038596	0.0264387
Cdc25b	1108.44	-1.23563	0.427777	-2.88849	0.003871	0.0264997
Gnaq	536.754	1.78122	0.616813	2.88777	0.00387979	0.0265428
Dhx36	289.161	1.27498	0.441636	2.88693	0.00389016	0.0265966
Tmem170b	260.879	1.35054	0.467907	2.88635	0.00389742	0.026629
Kcnab2	694.063	-1.287	0.446105	-2.88497	0.00391451	0.0267286
Rpp21	536.489	-1.06883	0.370745	-2.88293	0.00393997	0.0268851
Gm1966	501.222	-1.21618	0.421986	-2.88204	0.00395113	0.0269439
Pold3	710.933	1.06869	0.37088	2.8815	0.00395782	0.0269722
Cdk5	310.203	-0.746363	0.259099	-2.8806	0.00396913	0.0270062
Mfsd14b	502.641	0.926248	0.321558	2.8805	0.00397046	0.0270062
Sgsh	134.327	-1.2711	0.441261	-2.88061	0.00396909	0.0270062
Armc1	352.111	1.02777	0.356878	2.87988	0.00397832	0.0270424
1700047I17Rik2	229.498	1.17215	0.407338	2.87759	0.00400728	0.0272179
9130221H12Rik	12.8115	-2.1326	0.741147	-2.87743	0.00400928	0.0272179
Dnajb11	1484.6	0.901296	0.313289	2.87688	0.00401628	0.027248
Metrnl	122.865	-1.48676	0.5173	-2.87408	0.00405209	0.0274616
Tulp2	43.0342	1.82051	0.633438	2.87401	0.00405294	0.0274616
Srp54a	359.785	0.95428	0.332121	2.87329	0.0040622	0.0275068
Inafm2	246.401	2.08212	0.724891	2.87233	0.00407462	0.0275556
Pafah1b2	612.174	0.97805	0.340491	2.87247	0.00407273	0.0275556
Ptpn23	203.93	-1.46522	0.510429	-2.87056	0.00409747	0.0276925
Atf5	71.9171	-2.05461	0.716227	-2.86866	0.00412218	0.0278344
Cd22	3713.47	-1.41838	0.494461	-2.86854	0.00412371	0.0278344
Syce1l	7.53148	3.88174	1.35602	2.86261	0.00420168	0.0283426
Zmiz1	866.639	-1.19233	0.416856	-2.86028	0.00423261	0.0285331
Ring1	150.219	-1.06775	0.373377	-2.85972	0.0042402	0.0285661
Gm14719	27.893	-1.41794	0.496425	-2.85629	0.00428619	0.0288466
Taf3	397.347	0.974079	0.341039	2.85621	0.00428727	0.0288466
Nrm	455.215	-1.1401	0.399257	-2.85557	0.00429603	0.0288872
Hspa9	3317.61	1.46696	0.513817	2.85503	0.00430324	0.0289173
Lyrm7	34.3788	1.8761	0.657167	2.85483	0.00430596	0.0289173
Igbp1	348.333	-1.04194	0.365064	-2.85412	0.00431562	0.0289638
C2cd2	92.045	1.11358	0.390249	2.85352	0.00432376	0.0289645
Ggps1	327.256	0.938905	0.329041	2.85346	0.00432457	0.0289645
Pde6d	320.044	1.02024	0.357562	2.85331	0.00432664	0.0289645
Pdlim1	1507.01	-1.43692	0.503508	-2.85382	0.00431966	0.0289645
Cdkl3	63.8529	1.14982	0.403269	2.85124	0.00435492	0.0291354
Rgcc	344.531	-1.39629	0.49014	-2.84877	0.00438888	0.029344
2610001J05Rik	376.864	-1.2473	0.437878	-2.84852	0.00439231	0.0293485
Shmt1	417.522	1.92756	0.676781	2.84813	0.00439763	0.0293656
Hist1h3e	24.6476	-1.74667	0.61389	-2.84525	0.0044376	0.0296138
Hnrnpul1	814.148	-1.05813	0.372123	-2.84351	0.00446202	0.0297321
Mid1	72.4545	1.58588	0.557668	2.84378	0.00445821	0.0297321
Pepd	2126.26	-1.28729	0.452734	-2.84338	0.00446374	0.0297321
Dnajc9	969.954	1.22065	0.42934	2.84308	0.00446803	0.0297413
Trim40	165.809	-1.95439	0.687466	-2.84288	0.00447073	0.0297413
Ralb	187.843	1.34893	0.474724	2.84149	0.00449031	0.0298528
Tex9	80.8486	1.40074	0.493114	2.8406	0.00450289	0.0299177
Acat2	281.939	0.828777	0.291786	2.84036	0.00450629	0.0299215
Dpm3	251.866	-1.18941	0.418918	-2.83924	0.00452218	0.0300082
Erlin2	274.117	0.782396	0.275721	2.83763	0.00454498	0.0301326
Nup54	329.988	0.88357	0.311389	2.83752	0.00454659	0.0301326
Ass1	1364.88	-1.53539	0.541357	-2.83619	0.00456547	0.0302198
Plekhj1	464.07	-0.859617	0.303082	-2.83625	0.00456472	0.0302198
Acap3	301.741	-1.26704	0.446973	-2.83471	0.00458669	0.0303414
Oas1c	73.998	-1.4948	0.52757	-2.83338	0.0046059	0.0304305
Unc50	635.818	1.1524	0.406711	2.83345	0.00460485	0.0304305
Ncapd3	415.814	1.33016	0.469527	2.83297	0.00461175	0.0304502
Psmb8	5696	-1.22743	0.433313	-2.83265	0.00461633	0.0304615
Leprotl1	305.79	1.2618	0.445721	2.83093	0.00464136	0.0306076
Usp9x	532.207	1.05565	0.372946	2.83057	0.00464657	0.0306229
Ube2d3	2714.76	0.838292	0.296217	2.82999	0.00465496	0.0306591
Fnip1	174.811	1.35865	0.480339	2.82853	0.00467628	0.0307638
Zmiz2	1359.36	-1.11908	0.395643	-2.8285	0.00467665	0.0307638
Pex13	261.282	1.25194	0.442669	2.82817	0.00468147	0.0307764
H1f0	1243.8	1.24111	0.438997	2.82716	0.00469629	0.0308374
Lilra6	205.963	-1.8833	0.666149	-2.82714	0.00469657	0.0308374
Ndufc1	283.689	1.10918	0.392823	2.82362	0.00474846	0.0311588
Krit1	540.217	1.23793	0.438502	2.82308	0.00475644	0.0311734
Trim34b	51.6564	1.73876	0.61591	2.82307	0.00475656	0.0311734
Flywch2	17.312	1.94655	0.689767	2.82204	0.00477193	0.0312449
Plxna3	113.806	-1.01238	0.358754	-2.82194	0.00477337	0.0312449
Btf3	1728.05	-1.24763	0.442498	-2.81953	0.00480947	0.0314618
Prkd3	212.667	1.63269	0.579339	2.81819	0.00482948	0.0315732
4930512B01Rik	18.0824	1.86283	0.661301	2.81692	0.00484867	0.0316791
Eef1g	6965.62	-1.23761	0.439523	-2.81581	0.00486538	0.0317687
Gtf2ird1	94.5714	2.13886	0.759972	2.8144	0.00488688	0.0318742
Utp23	308.99	1.11739	0.397032	2.81435	0.00488754	0.0318742
D930015M05Rik	4.09354	-4.0564	1.44149	-2.81404	0.00489232	0.0318858
Gtpbp3	149.667	-1.12	0.398168	-2.81289	0.00490985	0.0319804
Man1a2	772.926	1.06832	0.379947	2.81175	0.0049273	0.032035
Tctex1d4	27.6015	2.15572	0.766668	2.81181	0.00492637	0.032035
Ybey	109.656	2.1288	0.757056	2.81195	0.00492425	0.032035
Trip12	964.19	0.835977	0.297378	2.81116	0.00493636	0.0320742
Cd177	400.907	1.7569	0.625138	2.81042	0.00494776	0.0321201
Pard6a	124.466	-0.949805	0.337972	-2.8103	0.00494948	0.0321201
Orc2	285.34	1.20904	0.43026	2.81003	0.00495373	0.0321281
Actr5	78.5135	-1.02775	0.365948	-2.80846	0.00497785	0.032245
Uck1	833.835	-0.910386	0.324138	-2.80864	0.00497515	0.032245
Zfp772	63.8026	1.16737	0.415696	2.80822	0.00498159	0.0322496
Tspan13	960.714	0.806838	0.287351	2.80785	0.00498736	0.0322672
Zfp831	308.329	-1.66759	0.593957	-2.8076	0.00499123	0.0322726
Iffo1	411.69	-1.07402	0.382926	-2.80477	0.0050352	0.032537
Canx	3208.48	0.967465	0.345002	2.80423	0.00504371	0.0325721
Slc26a2	260.82	1.06205	0.378838	2.80343	0.00505627	0.0326334
Pitpnb	465.678	0.816221	0.291184	2.80311	0.0050612	0.0326453
Cnn2	5622.04	-1.54953	0.552837	-2.80287	0.00506502	0.0326501
Trmt5	134.196	1.05789	0.377492	2.80241	0.00507223	0.0326768
Serf2	1694.18	-0.931428	0.332391	-2.8022	0.00507549	0.0326779
Zfp141	130.295	1.10878	0.395753	2.8017	0.00508338	0.0327088
Lrp10	2199.36	-0.908499	0.324411	-2.80046	0.00510297	0.0327951
P3h1	78.1036	1.56043	0.557192	2.80053	0.00510191	0.0327951
Kcnb1	118.205	1.66935	0.596235	2.79982	0.00511318	0.0328408
Atp13a3	121.085	0.983773	0.351581	2.79814	0.00513981	0.0328665
BC017158	165.601	-0.999053	0.357134	-2.79742	0.00515127	0.0328665
Cwc27	253.278	0.913894	0.326606	2.79816	0.00513951	0.0328665
Gtf2b	326.505	-0.848024	0.303102	-2.79782	0.0051449	0.0328665
Il5ra	1384.29	-1.55282	0.554806	-2.79886	0.00512835	0.0328665
Itgb2	2242.72	-0.796745	0.284788	-2.79768	0.00514712	0.0328665
Lncpint	154.924	-1.70891	0.610866	-2.79751	0.00514977	0.0328665
Ppp1r12a	1236.02	1.63088	0.58293	2.79774	0.00514619	0.0328665
Rab27a	170.774	1.16216	0.415251	2.79869	0.0051311	0.0328665
Serf1	26.7834	2.03863	0.728409	2.79874	0.00513018	0.0328665
Uchl3	825.642	1.06553	0.380858	2.79771	0.00514661	0.0328665
Ints1	584.715	-0.745295	0.266526	-2.79633	0.00516867	0.0329532
Tug1	1186.34	1.44424	0.516506	2.79618	0.00517108	0.0329532
Tmbim1	413.035	1.40824	0.503724	2.79565	0.00517949	0.032987
Zcchc4	202.515	1.02815	0.367975	2.79408	0.00520479	0.0331282
Slc5a3	69.4132	1.80524	0.646199	2.79362	0.00521215	0.0331552
Ugt1a1	4.02344	5.39439	1.93157	2.79275	0.00522621	0.0332247
Larp1b	186.454	1.38209	0.495124	2.79141	0.00524796	0.033343
Txndc5	4765.11	-0.850071	0.304781	-2.78912	0.00528518	0.0335412
Zmym5	452.431	1.39434	0.499924	2.7891	0.00528549	0.0335412
Uqcr10	976.268	-1.01646	0.364833	-2.7861	0.00533463	0.0338328
Cul1	1212.64	0.919714	0.330188	2.78542	0.00534578	0.0338832
Erp44	882.457	0.791103	0.284146	2.78414	0.00536694	0.033997
Aprt	1104.99	-1.42064	0.510551	-2.78256	0.00539324	0.0341432
Trim11	956.871	-0.893393	0.321269	-2.78083	0.00542209	0.0343054
Cmss1	124.467	1.61863	0.582116	2.7806	0.00542593	0.0343092
Copb2	1218.08	0.75794	0.272604	2.78038	0.0054296	0.034312
Tufm	953.091	-1.00775	0.36249	-2.78008	0.0054346	0.0343231
Rnase6	874.906	-1.25921	0.453113	-2.77902	0.00545225	0.0344141
Skap1	141.457	2.39003	0.861604	2.77393	0.00553842	0.0349372
Ndufaf7	331.753	0.910198	0.328204	2.77327	0.0055496	0.0349869
Triap1	317.375	-0.868586	0.313226	-2.77303	0.00555369	0.0349919
Cramp1l	166.454	-0.948379	0.342097	-2.77225	0.00556697	0.0350547
Psme2b	1188.93	-1.06072	0.383071	-2.76898	0.00562327	0.0353882
Slc6a9	91.2288	2.20511	0.797083	2.76648	0.00566653	0.0356393
Ptov1	143.727	-1.40555	0.5083	-2.7652	0.00568871	0.0357576
Psmb5	1103.07	-1.17642	0.425515	-2.76469	0.00569777	0.0357934
Slamf9	620.036	-1.51377	0.547684	-2.76395	0.00571056	0.0358525
A430078G23Rik	222.042	-1.51368	0.547864	-2.76288	0.00572942	0.0359496
Wdr25	113.747	1.3811	0.500021	2.76209	0.0057432	0.0360147
D10Jhu81e	306.067	-1.56212	0.56565	-2.76163	0.00575137	0.0360275
Tmem181b-ps	126.467	1.41715	0.513166	2.76159	0.00575203	0.0360275
Ccr9	111.962	-2.12107	0.768392	-2.7604	0.00577303	0.0361377
Prnp	166.568	1.81409	0.657281	2.75999	0.0057804	0.0361624
C330018D20Rik	120.948	0.970936	0.351895	2.75916	0.00579496	0.0362284
Fbxw11	618.457	1.17015	0.424166	2.75871	0.00580308	0.0362284
Fyn	263.257	2.28222	0.827304	2.75862	0.00580461	0.0362284
Serpinc1	216.418	2.09531	0.759545	2.75864	0.00580429	0.0362284
Padi6	38.4382	1.7434	0.63224	2.7575	0.00582457	0.0363103
Stard3nl	458.843	1.04429	0.378701	2.75756	0.00582339	0.0363103
E030030I06Rik	115.817	-1.8079	0.655688	-2.75726	0.00582876	0.036315
Zfp758	57.3019	1.2539	0.454912	2.75635	0.00584509	0.0363954
Blzf1	293.632	1.0319	0.374441	2.75584	0.00585422	0.0364308
Sidt1	130.638	2.28335	0.828757	2.75515	0.00586648	0.0364857
Tmem248	719.326	-0.791048	0.287154	-2.75479	0.00587305	0.0365052
4930402H24Rik	346.105	1.40767	0.511164	2.75385	0.00588979	0.0365664
Mettl18	108.992	1.34364	0.487883	2.75403	0.00588662	0.0365664
Crot	265.153	0.954869	0.346789	2.75346	0.00589694	0.0365845
Metap1d	362.935	-1.14435	0.415629	-2.75331	0.00589961	0.0365845
Ino80dos	26.6931	1.6113	0.585372	2.75261	0.00591224	0.0366414
Naa16	320.397	1.69499	0.615874	2.75217	0.00592017	0.0366477
Snora21	4.51163	-3.7553	1.36442	-2.75231	0.00591761	0.0366477
Fibp	473.048	-0.990194	0.359927	-2.7511	0.00593958	0.036725
Prcc	81.8509	1.05111	0.382056	2.75119	0.00593796	0.036725
Acvr2a	44.4067	1.61872	0.588575	2.75024	0.00595518	0.0367571
Btbd19	245.168	1.15559	0.420126	2.75059	0.00594886	0.0367571
Ddx1	1308.95	1.01971	0.370768	2.75028	0.00595452	0.0367571
Orc5	268.018	1.03082	0.374966	2.7491	0.00597588	0.0368206
Ovol3	38.2419	-2.56908	0.934466	-2.74925	0.00597322	0.0368206
Snx22	16.2128	2.99396	1.08904	2.74918	0.00597445	0.0368206
Arpc5	3345.16	1.24432	0.452706	2.74863	0.00598454	0.0368525
H3f3b	15554.9	1.30508	0.474997	2.74754	0.00600436	0.0369531
Zfp335	260.922	-0.987568	0.359606	-2.74625	0.00602814	0.0370779
Tlcd1	37.9235	1.52852	0.556693	2.74571	0.00603801	0.0371172
Dgkz	922.106	-1.11197	0.405116	-2.74481	0.00605463	0.0371547
Efcab2	83.9166	1.53913	0.560692	2.74506	0.0060499	0.0371547
Ephb4	191.675	-2.08504	0.75963	-2.74481	0.00605459	0.0371547
Rps6	7805.17	-1.22347	0.445772	-2.74461	0.0060583	0.0371557
Gse1	233.926	-1.05135	0.38313	-2.7441	0.00606762	0.0371851
Ikbip	131.816	1.54938	0.56465	2.74397	0.00607011	0.0371851
Zfand5	318.732	-0.986782	0.359855	-2.74217	0.00610349	0.037368
AI413582	587.171	-0.910392	0.33208	-2.74148	0.00611625	0.0374245
Dtnbp1	375.514	-1.11939	0.408458	-2.74052	0.00613413	0.0375123
Pygl	268.359	1.20863	0.441145	2.73975	0.00614867	0.0375795
Nedd9	1478.03	-1.23587	0.451162	-2.73932	0.00615673	0.0376071
Cd80	161.477	-1.47598	0.539004	-2.73834	0.00617498	0.0376969
Drap1	247.63	-1.08502	0.396435	-2.73693	0.00620152	0.0377286
Eri1	447.248	1.00129	0.365751	2.73763	0.00618828	0.0377286
Orai2	858.239	-0.837219	0.305843	-2.73742	0.00619236	0.0377286
Slc4a11	62.37	1.57785	0.576449	2.73719	0.00619669	0.0377286
Xpc	349.083	1.185	0.432941	2.7371	0.00619843	0.0377286
Zfp189	51.1917	1.58319	0.578272	2.7378	0.00618523	0.0377286
Tpgs2	183.996	-0.911249	0.333236	-2.73455	0.00624661	0.0379811
Anxa11	160.857	-1.26532	0.462829	-2.73388	0.00625934	0.0380367
Zfp410	448.979	0.875584	0.320342	2.73327	0.00627081	0.0380846
Adam19	447.89	-0.889872	0.325608	-2.73295	0.00627695	0.0381
Acot13	285.176	-0.983753	0.360041	-2.73233	0.00628876	0.0381499
Polr2f	685.479	-0.97025	0.355134	-2.73206	0.00629388	0.0381592
Stard10	80.579	-1.2715	0.465515	-2.73139	0.00630678	0.0382155
Btbd1	204.382	-0.869608	0.318476	-2.73053	0.00632323	0.0382816
Yipf1	1236.6	-0.923014	0.338045	-2.73044	0.00632491	0.0382816
Plpp6	39.966	-1.47823	0.541618	-2.72929	0.00634713	0.0383846
Rnmt	314.766	1.0626	0.389349	2.72918	0.00634917	0.0383846
Nfatc2	265.749	-0.974262	0.357016	-2.7289	0.00635453	0.0383951
Naa38	189.193	-1.35454	0.496488	-2.72823	0.00636744	0.0384512
Pqlc3	718.632	-1.08282	0.396977	-2.72766	0.00637844	0.0384957
Hist1h2bg	37.2394	-1.63659	0.600316	-2.72621	0.00640658	0.0386435
Aktip	257.653	1.10561	0.405595	2.7259	0.00641255	0.0386576
1700034P13Rik	3.95188	4.39897	1.61414	2.72526	0.00642505	0.0386889
Gm2a	2796.15	-0.880244	0.322978	-2.7254	0.00642233	0.0386889
Rrp8	355.323	0.840894	0.308653	2.7244	0.00644188	0.0387683
Cox4i1	4026.65	-1.1596	0.425793	-2.72339	0.00646163	0.0388487
Esf1	274.6	1.11184	0.40829	2.72315	0.00646624	0.0388487
Ncoa3	1878.61	-0.885208	0.325066	-2.72317	0.00646594	0.0388487
Ppp2r5c	2409.47	1.3896	0.51037	2.72274	0.00647433	0.0388652
Wdr61	669.391	0.963032	0.353713	2.72264	0.00647632	0.0388652
Ercc6l2	279.545	1.16576	0.428258	2.72209	0.00648699	0.0389073
Msh2	540.875	0.966303	0.355189	2.72053	0.00651773	0.0390696
Rfc4	358.743	1.76893	0.650349	2.71997	0.00652888	0.0391143
Fundc1	207.431	0.918346	0.337805	2.71856	0.00655659	0.0392581
Dtx2	274.487	-0.976978	0.359498	-2.71762	0.00657538	0.0393262
Me2	1289.87	1.17687	0.433035	2.71772	0.0065734	0.0393262
Utp20	432.234	0.886177	0.326119	2.71734	0.00658091	0.039337
Pitpna	1648.35	-0.77977	0.287033	-2.71665	0.00659462	0.0393968
Arl15	42.4942	1.16418	0.428634	2.71603	0.00660702	0.0394487
Cryz	84.3968	1.20117	0.442361	2.71537	0.00662019	0.039505
Matk	319.727	-1.26736	0.466937	-2.7142	0.00664368	0.0395918
Mink1	118.947	-1.33659	0.492419	-2.71434	0.00664087	0.0395918
Rell1	77.5522	1.35279	0.498432	2.71408	0.00664593	0.0395918
Esyt1	2200.96	-0.818029	0.301461	-2.71355	0.00665667	0.0396008
Mfsd14a	688.532	0.988425	0.364269	2.71345	0.00665864	0.0396008
Tnks2	468.268	0.943316	0.347604	2.71377	0.00665231	0.0396008
Cd2	2954.68	-1.31063	0.48309	-2.71301	0.00666753	0.0396315
Ndufa2	943.793	-1.03134	0.380201	-2.71261	0.00667557	0.039657
Zfp959	143.638	1.63191	0.601804	2.71169	0.00669408	0.0397447
Eif2b3	513.492	0.979351	0.361244	2.71105	0.00670697	0.039778
Zdhhc8	55.2222	-1.24576	0.459515	-2.71104	0.0067072	0.039778
Cab39l	570.918	0.892297	0.32929	2.70976	0.00673312	0.0398974
Ufl1	341.496	0.816532	0.30136	2.70949	0.00673861	0.0398974
Zfp622	1360.51	-1.08222	0.399392	-2.70968	0.00673486	0.0398974
Ddx20	364.3	1.20823	0.446134	2.70823	0.0067643	0.0400271
Cnih4	305.561	1.20291	0.444341	2.70717	0.00678593	0.0401224
Hcfc2	244.626	0.932004	0.34434	2.70664	0.0067968	0.0401224
Med19	189.672	1.04662	0.38668	2.70669	0.00679571	0.0401224
Socs6	199.137	1.05162	0.388539	2.70659	0.00679774	0.0401224
Zfp217	165.072	-1.00349	0.370767	-2.70652	0.00679931	0.0401224
Hspb1	541.415	-3.56749	1.31821	-2.70632	0.00680338	0.0401241
Tfeb	717.119	-0.785757	0.290379	-2.70597	0.00681053	0.0401439
Psd4	1546.89	-1.18798	0.439074	-2.70564	0.00681724	0.0401611
1700007L15Rik	73.8748	-1.27655	0.471994	-2.70459	0.00683886	0.0402661
Pnpla8	471.238	0.90635	0.335349	2.70271	0.00687769	0.0404722
Nbn	212.163	1.13705	0.420785	2.7022	0.00688824	0.0405119
Cdc42ep3	79.4634	1.51524	0.560908	2.7014	0.00690485	0.0405871
Itpkb	326.46	-1.29121	0.478019	-2.70118	0.00690947	0.0405917
1700001P01Rik	23.6011	2.09017	0.774163	2.69992	0.00693568	0.0407231
Arid5a	1032.27	1.3054	0.483849	2.69795	0.00697688	0.0409424
Gmfg	1013.57	-0.966324	0.358294	-2.69701	0.00699651	0.0410193
Trim36	58.9845	1.75125	0.649343	2.69695	0.00699772	0.0410193
Unc13d	750.888	-1.08382	0.402122	-2.69525	0.0070335	0.0412062
Huwe1	1826.09	-0.766733	0.284524	-2.6948	0.00704316	0.04122
Rab1a	923.368	0.941096	0.34923	2.69477	0.00704363	0.04122
Tmem184c	404.201	0.711285	0.264016	2.6941	0.00705797	0.0412584
Tnks	171.859	0.886021	0.328857	2.69425	0.00705475	0.0412584
Naca	1991.08	-1.10019	0.408777	-2.69141	0.00711514	0.0415697
Med8	754.576	0.769495	0.285963	2.69089	0.00712625	0.0416116
Ly6a	4217.35	-1.50992	0.5612	-2.69052	0.00713404	0.0416342
Gca	30.5277	1.7565	0.653046	2.6897	0.0071517	0.0417143
Map4k1	3199.92	-1.08018	0.401698	-2.68904	0.00716584	0.041742
S100pbp	158.111	1.07525	0.399852	2.68911	0.00716434	0.041742
Sae1	1686.01	0.951263	0.353771	2.68892	0.00716826	0.041742
Cyp20a1	221.559	0.960662	0.357361	2.68821	0.00718354	0.041808
Cep76	98.2164	1.37799	0.512823	2.68707	0.00720816	0.0419152
Gga3	661.434	-1.06267	0.395487	-2.68699	0.00720986	0.0419152
Anapc16	710.149	-0.715519	0.266433	-2.68555	0.00724098	0.042027
Ubr5	835.726	0.759565	0.282814	2.68574	0.00723693	0.042027
Zfp609	145.063	1.248	0.464684	2.68571	0.00723768	0.042027
Kptn	208.806	-1.08705	0.404851	-2.68507	0.00725137	0.0420643
Trmt2b	277.592	-0.781998	0.291291	-2.6846	0.00726175	0.0421015
Zap70	73.4515	2.26389	0.843466	2.68403	0.00727403	0.0421496
1810041H14Rik	27.2789	-1.46418	0.545822	-2.68253	0.00730678	0.042201
2610301B20Rik	95.1674	1.45899	0.54387	2.68261	0.00730499	0.042201
Ap4e1	128.441	0.932807	0.347694	2.68284	0.00730008	0.042201
Ero1l	493.301	1.18719	0.442528	2.68275	0.00730187	0.042201
Hnrnpl	1370.02	-0.801223	0.298608	-2.68319	0.00729227	0.042201
Rad23a	699.609	0.81998	0.305666	2.6826	0.00730521	0.042201
Klhl10	18.0724	2.4379	0.909258	2.6812	0.0073358	0.0423358
Ncor2	287.258	-1.03638	0.386551	-2.6811	0.0073381	0.0423358
Akr1b10	210.924	-0.94782	0.353599	-2.68049	0.00735138	0.0423433
Gnai3	910.411	1.09369	0.408006	2.68058	0.00734945	0.0423433
Trib1	478.862	-1.18084	0.44049	-2.68075	0.00734576	0.0423433
Traip	221.655	2.08978	0.779884	2.67961	0.00737081	0.0424322
Tdp2	288.045	1.20264	0.449621	2.67479	0.00747762	0.0430237
Gstt1	98.1164	2.36986	0.886155	2.67431	0.00748823	0.0430614
Orm1	14.9261	2.77451	1.03792	2.67315	0.00751416	0.0431871
Kif2c	208.462	1.74836	0.654176	2.67261	0.00752643	0.0432341
H2-K2	735.788	-1.59841	0.598161	-2.6722	0.00753553	0.043263
Bckdha	63.1114	-1.29286	0.483885	-2.67183	0.00754378	0.0432869
Gm6598	18.4538	-1.77203	0.663427	-2.67103	0.00756195	0.0433677
Dpy19l1	99.6071	1.78733	0.669221	2.67076	0.00756804	0.0433792
Slc31a1	610.492	1.18015	0.441941	2.67038	0.00757649	0.0434042
Mtif3	264.812	0.913224	0.342103	2.66944	0.00759777	0.0434816
Zfp85	25.0329	1.64325	0.615584	2.66942	0.0075982	0.0434816
Cox6c	1568.96	-1.04161	0.390485	-2.66748	0.00764214	0.0437094
Brca1	186.855	1.75949	0.65999	2.66594	0.00767741	0.0438874
Gm19705	19.6887	2.05462	0.770836	2.66545	0.00768863	0.0439043
Tnk2	200.462	-1.10498	0.414531	-2.6656	0.00768507	0.0439043
5830418P13Rik	49.9256	1.66404	0.624587	2.66423	0.00771648	0.0440193
Cmah	2038.63	-1.13245	0.425059	-2.6642	0.00771707	0.0440193
Frmd8os	6.93178	-2.46245	0.924414	-2.66379	0.00772653	0.0440495
Tsn	1395.82	1.00835	0.378587	2.66345	0.00773438	0.0440706
Rab8a	1878.5	0.686044	0.257612	2.66309	0.00774278	0.0440948
Luc7l3	873.551	1.20097	0.451109	2.66226	0.00776175	0.0441791
Vps4b	841.895	0.96396	0.362162	2.66168	0.00777517	0.0442317
Lipt1	35.1696	1.4098	0.529803	2.66099	0.00779103	0.0442507
Relt	790.4	-1.43527	0.539346	-2.66112	0.00778801	0.0442507
Upb1	366.637	-1.61864	0.608238	-2.66119	0.00778645	0.0442507
Eif3k	1650.08	-1.30209	0.489472	-2.66019	0.00780964	0.0443007
Nmt2	633.535	1.65216	0.621148	2.65986	0.00781741	0.0443007
Prkcsh	704.211	-0.886219	0.33317	-2.65996	0.00781508	0.0443007
Tlk2	177.908	0.758802	0.28523	2.66031	0.00780681	0.0443007
Tspan3	420.048	2.23152	0.839008	2.65971	0.00782072	0.0443007
Cinp	256.64	0.973004	0.366047	2.65814	0.00785734	0.0444607
Tmed2	1903.03	1.36508	0.513521	2.65827	0.00785426	0.0444607
Cacna1h	224.261	-1.92356	0.724081	-2.65655	0.00789445	0.0446019
Lrrc20	293.824	-0.891074	0.335383	-2.65689	0.00788654	0.0446019
Tspan17	161.518	-1.02452	0.385659	-2.65653	0.00789492	0.0446019
Snrnp25	838.38	-1.12138	0.422227	-2.65588	0.00791027	0.0446648
Phf7	212.869	0.898121	0.338218	2.65545	0.00792022	0.0446734
Sub1	4796.31	1.09604	0.412742	2.65552	0.00791866	0.0446734
Adat1	111.503	1.1409	0.429688	2.65518	0.0079267	0.0446862
1110059G10Rik	159.332	1.12101	0.422324	2.65438	0.00794548	0.0447683
Capza2	2161.14	1.0118	0.381295	2.65358	0.0079643	0.0448372
Cobll1	322.133	-1.09619	0.41314	-2.65332	0.0079704	0.0448372
Hltf	280.899	0.924865	0.348565	2.65335	0.00796969	0.0448372
Zfp280b	210.644	1.18561	0.446898	2.65298	0.00797852	0.0448591
Adam17	576.558	0.719515	0.271318	2.65193	0.00800336	0.0449511
Trip13	167.24	1.98379	0.748021	2.65205	0.00800038	0.0449511
Eif5	3782.08	1.18059	0.44534	2.651	0.00802548	0.0450514
Zfand4	42.0785	1.73434	0.654285	2.65074	0.00803152	0.0450615
Dhx29	372.965	0.80946	0.305467	2.64991	0.00805139	0.0451424
Gba2	412.131	-1.08533	0.409594	-2.64978	0.00805445	0.0451424
D730003I15Rik	79.0544	-1.54601	0.583641	-2.64891	0.0080753	0.0451876
Gtf2h2	243.101	0.84075	0.317367	2.64914	0.00806966	0.0451876
Lrrc25	124.751	-1.58619	0.598804	-2.64893	0.0080748	0.0451876
Zbtb22	174.101	-0.86686	0.327294	-2.64857	0.00808332	0.0452086
Enpp6	43.6461	1.59578	0.602571	2.64828	0.00809019	0.0452232
Ift88	60.2225	1.26128	0.476383	2.64763	0.00810588	0.045287
Ercc6l	111.598	1.50919	0.57017	2.64692	0.00812282	0.0453339
Mkln1	671.583	0.824088	0.311334	2.64696	0.00812183	0.0453339
Sh3bp5	2885.73	-0.876928	0.331444	-2.64578	0.00815026	0.0454631
2310015A10Rik	159.853	-1.0378	0.392274	-2.64559	0.00815487	0.0454649
F830208F22Rik	125.799	-1.51896	0.574239	-2.64516	0.00816513	0.0454774
Mis12	187.631	0.913207	0.345263	2.64496	0.00816998	0.0454774
Rspry1	441.182	0.856339	0.323742	2.64513	0.00816601	0.0454774
Trim32	84.4852	1.18994	0.449933	2.6447	0.00817622	0.0454883
Rbm7	820.424	0.934413	0.353431	2.64384	0.00819723	0.0455437
Rtf1	610.814	1.30201	0.492479	2.64378	0.00819863	0.0455437
Rxra	116.415	1.45772	0.551379	2.64376	0.00819906	0.0455437
Gtf2e1	228.941	1.02427	0.387502	2.64327	0.0082109	0.0455617
Ppat	333.348	1.12916	0.427168	2.64336	0.00820882	0.0455617
Asb7	120.744	1.11524	0.422002	2.64275	0.00822361	0.0456083
Smdt1	1340.11	-0.956932	0.362309	-2.64121	0.00826109	0.0457923
Fastkd2	322.167	0.885224	0.335342	2.63977	0.00829628	0.0459619
Skp1a	1230.04	0.836629	0.316953	2.6396	0.00830036	0.0459619
Epc1	263.823	-0.830517	0.314684	-2.63921	0.00830986	0.0459905
Ank	141.917	1.87975	0.712509	2.63821	0.0083346	0.0460074
Gmfb	567.279	1.20453	0.456455	2.63887	0.00831822	0.0460074
Kyat3	130.311	1.71052	0.648284	2.63853	0.00832667	0.0460074
Rgs18	34.1797	1.90094	0.720459	2.63851	0.0083272	0.0460074
Rnaset2b	1641.88	-0.699919	0.265285	-2.63837	0.00833056	0.0460074
Mettl9	197.142	1.12573	0.426813	2.63753	0.00835127	0.0460275
Ttc1	647.845	0.997352	0.378101	2.63779	0.0083447	0.0460275
Zxdc	133.815	-0.886801	0.336211	-2.63763	0.00834877	0.0460275
Inppl1	351.774	-1.46684	0.556319	-2.63669	0.00837191	0.0461118
Zfp579	64.7384	-1.32004	0.500669	-2.63656	0.00837526	0.0461118
Cnbp	6681.34	0.871847	0.33078	2.63573	0.00839569	0.0462002
Hdac6	257.544	0.897898	0.340708	2.63539	0.00840401	0.046222
Rad54l	247.675	1.53228	0.581632	2.63445	0.00842732	0.0463262
Yrdc	102.238	-0.965564	0.366603	-2.63382	0.00844311	0.046389
H2-M3	1062.75	-0.98219	0.372961	-2.63349	0.00845112	0.0464084
Snx18	206.547	1.49492	0.567693	2.63332	0.00845539	0.0464084
Cenpq	149.279	1.03045	0.391492	2.63211	0.00848562	0.0465502
Phlpp1	191.152	1.44228	0.548097	2.63143	0.00850275	0.04662
2310022A10Rik	289.02	0.834484	0.31717	2.63103	0.00851253	0.0466495
Hacd3	601.144	1.23994	0.471347	2.63063	0.00852264	0.0466607
Rnf114	2182.16	-0.871844	0.331424	-2.6306	0.00852336	0.0466607
Ttyh2	37.2251	1.2455	0.47356	2.63009	0.00853633	0.0467075
Limk1	107.603	-1.31162	0.498779	-2.62967	0.00854671	0.0467402
Leng8	1387.74	-1.12267	0.427011	-2.62913	0.00856038	0.0467668
Slc9a3r2	54.9199	-1.61623	0.614729	-2.62918	0.00855907	0.0467668
Rasgrp2	491.737	-1.57512	0.599392	-2.62786	0.00859242	0.0469176
Fktn	83.3582	1.14243	0.434873	2.62704	0.00861312	0.0469823
Mtmr6	483.858	0.879927	0.33493	2.6272	0.00860912	0.0469823
Utp18	458.798	0.904904	0.344608	2.62589	0.00864225	0.0471169
Pi4kb	371.977	-0.760413	0.289621	-2.62554	0.00865117	0.0471413
Mrgbp	247.47	-1.14612	0.436655	-2.62477	0.00867076	0.0472238
Dynlt1b	503.222	-0.985592	0.375563	-2.62431	0.00868258	0.0472397
Mboat7	452.186	-0.922983	0.351686	-2.62445	0.00867892	0.0472397
Pdcl3	404.413	1.03842	0.395799	2.62359	0.00870077	0.0473007
Piwil2	94.3637	1.362	0.519174	2.6234	0.00870569	0.0473007
Rpap3	431.693	1.09889	0.418888	2.62334	0.00870719	0.0473007
Zeb2	692.065	-0.900607	0.343363	-2.6229	0.0087185	0.0473379
Zfp433	54.2696	1.02425	0.39083	2.6207	0.00877485	0.0476195
Zgpat	410.078	-0.918851	0.350734	-2.61979	0.00879831	0.0477224
Yme1l1	608.78	1.02996	0.393243	2.61915	0.00881485	0.0477877
4632427E13Rik	138.712	0.985957	0.376654	2.61767	0.00885313	0.0478972
Capza1	2013.54	0.675287	0.257959	2.6178	0.0088498	0.0478972
Klf6	5689.9	-1.27193	0.485848	-2.61797	0.00884548	0.0478972
Pou2af1	1821.37	-1.13786	0.434658	-2.61782	0.00884939	0.0478972
Agpat1	228.249	-1.13936	0.435316	-2.61731	0.00886254	0.0479207
Sec23b	978.206	0.877659	0.335348	2.61716	0.0088665	0.0479207
D930016D06Rik	122.467	1.84846	0.706728	2.61552	0.00890906	0.0481017
Prr33	88.2793	-1.1921	0.455767	-2.61559	0.00890732	0.0481017
Ugt1a7c	58.3962	2.23379	0.854399	2.61446	0.00893696	0.0482278
Mcat	399.853	-1.23555	0.472714	-2.61374	0.00895561	0.0483038
Anapc13	254.368	-0.85332	0.326578	-2.61291	0.00897742	0.0483968
2610027K06Rik	3.69087	4.29053	1.64234	2.61245	0.00898969	0.0484137
Aven	65.1523	1.14102	0.436744	2.61255	0.00898692	0.0484137
Brip1	125.002	1.58574	0.607586	2.6099	0.00905689	0.0487509
Chchd4	388.422	1.04309	0.399714	2.6096	0.00906493	0.0487694
Dtx4	94.2642	1.66538	0.638275	2.60919	0.00907563	0.0488022
Agbl3	36.8332	1.46846	0.562921	2.60865	0.00909003	0.0488549
Slc17a5	151.598	1.0293	0.394602	2.60845	0.00909527	0.0488583
Prkar2b	125.937	-1.48751	0.570477	-2.60748	0.00912116	0.0489725
Rnf220	415.166	-0.872683	0.334809	-2.60651	0.00914711	0.049087
Fancg	388.574	0.837162	0.321257	2.60589	0.0091635	0.0491106
Fancm	142.592	1.19347	0.458003	2.60582	0.00916539	0.0491106
Tnks1bp1	125.807	1.54297	0.592048	2.60615	0.00915664	0.0491106
Trmo	186.93	0.948012	0.363842	2.60556	0.00917243	0.0491234
Rapgef4	75.6858	1.73577	0.666518	2.60424	0.00920773	0.0492876
Mrpl1	214.335	0.802208	0.308147	2.60333	0.00923225	0.0493939
Nanp	57.0669	1.3177	0.506336	2.60243	0.00925665	0.0494745
Slc2a3	227.218	0.893754	0.343419	2.60252	0.00925416	0.0494745
Lrr1	33.4791	1.83232	0.704403	2.60123	0.00928899	0.0496224
Mocos	84.9652	1.15667	0.444839	2.60021	0.00931671	0.0497454
Mospd1	109.162	1.06088	0.408072	2.59974	0.00932955	0.0497889
Coil	105.643	0.942765	0.362762	2.59885	0.00935353	0.0498738
Ireb2	250.316	0.761571	0.293047	2.59881	0.00935486	0.0498738
Paxbp1	185.467	1.12381	0.432644	2.59753	0.00938976	0.0500347
Rpl13a	230.837	-1.20323	0.463304	-2.59705	0.00940276	0.0500788
Sh2d3c	706.865	-0.957111	0.368694	-2.59595	0.00943295	0.0501719
Vrk3	888.952	-0.783659	0.301855	-2.59615	0.00942756	0.0501719
Zfp101	61.6079	1.18031	0.454685	2.5959	0.00943443	0.0501719
Ddx42	1159.02	0.86514	0.333331	2.59544	0.00944708	0.0502139
Rpia	148.691	-0.904378	0.34856	-2.59461	0.00946982	0.0502966
Timm17a	942.596	0.858884	0.331037	2.59453	0.00947211	0.0502966
Bdkrb1	14.9193	2.03544	0.784607	2.59422	0.00948061	0.0503165
[truncated: 8,799 more rows]

[truncated: 17 more sheets: Figure 3E, Figure 4B, Figure 5B, Figure 5D, Figure 5G, Figure 6C, Figure 6D, Figure 6F, Figure 6G, Figure 7A, Figure 7B, Figure 7C, Figure 7D, Figure 7F, Figure 7G, Figure 7H, Figure 7I]
